# Supplementary material for: TKGWV2: an ancient DNA relatedness pipeline for ultra-low coverage whole genome shotgun data
Source: Sci Rep. 2021 Oct 28;11:21262. doi: 10.1038/s41598-021-00581-3 (PMC8553948; doi:10.1038/s41598-021-00581-3)
Supplement: Supplementary file 2 — Supplementary Tables. [file 41598_2021_581_MOESM2_ESM.xlsx]

## Sheet: SuppT1-MAF_LD
Supplementary Table 1: Results of filtering for minor allele frequencies (MAF) and linkage disequilibrium (LD), on a subset of the CHS population and on the ancient Koszyce individuals. Linkage disequilibrium parameters for PLINK's --indep-pairwise option were 200 25 0.4.
		noMAF_noLD				MAF_0.05				MAF_0.01				LD
Sample1	Sample2	SNPs	Homozygous relatedness coefficient	count0	count4	SNPs	Homozygous relatedness coefficient	count0	count4	SNPs	Homozygous relatedness coefficient	count0	count4	SNPs	Homozygous relatedness coefficient	counts0	counts4
Koszyce-3_1	Koszyce-3_10	96225	-0.0034	9098	87127	24727	0.04	7578	17149	35499	0.0325	8192	27307	46954	-0.1345	1550	45404
Koszyce-3_1	Koszyce-3_11	98745	-0.0145	9358	89387	25036	0.041	7606	17430	36139	0.0341	8232	27907	48638	-0.1518	1690	46948
Koszyce-3_1	Koszyce-3_12	92003	-0.0106	8652	83351	23366	0.0327	7222	16144	33822	0.0283	7760	26062	45390	-0.1391	1462	43928
Koszyce-3_1	Koszyce-3_13	97973	0.0033	9250	88723	25315	0.0442	7744	17571	36355	0.0386	8349	28006	48026	-0.1063	1564	46462
Koszyce-3_1	Koszyce-3_14	87435	-0.0008	8213	79222	22220	0.0503	6738	15482	32116	0.0406	7318	24798	42947	-0.1407	1438	41509
Koszyce-3_1	Koszyce-3_15	96631	0.0022	9005	87626	24524	0.048	7473	17051	35541	0.0436	8029	27512	47457	-0.1606	1570	45887
Koszyce-3_1	Koszyce-3_2	90427	0.2015	6764	83663	22854	0.2712	5322	17532	32802	0.2583	5820	26982	44649	-0.0084	1310	43339
Koszyce-3_1	Koszyce-3_3	101478	-0.0124	9615	91863	25669	0.0376	7899	17770	37213	0.0325	8509	28704	50044	-0.1338	1691	48353
Koszyce-3_1	Koszyce-3_4	94408	0.0013	8826	85582	24151	0.0489	7299	16852	34699	0.0428	7872	26827	46432	-0.1243	1490	44942
Koszyce-3_1	Koszyce-3_5	95351	0.0013	8925	86426	24280	0.0484	7392	16888	35062	0.042	7982	27080	46779	-0.1251	1545	45234
Koszyce-3_1	Koszyce-3_6	92903	-0.0032	8829	84074	23830	0.0451	7297	16533	34351	0.0394	7860	26491	45685	-0.1605	1588	44097
Koszyce-3_1	Koszyce-3_7	92268	-0.0045	8729	83539	23523	0.0451	7172	16351	33814	0.0422	7701	26113	45531	-0.169	1617	43914
Koszyce-3_1	Koszyce-3_8	91246	0.0014	8559	82687	23180	0.0509	7055	16125	33297	0.0447	7604	25693	44994	-0.1517	1520	43474
Koszyce-3_1	Koszyce-3_9	94627	-0.0117	9049	85578	24311	0.0326	7534	16777	34894	0.0268	8123	26771	46588	-0.1497	1553	45035
Koszyce-3_10	Koszyce-3_11	99668	0.1919	7569	92099	25300	0.2631	5932	19368	36675	0.2533	6469	30206	49047	-0.0212	1512	47535
Koszyce-3_10	Koszyce-3_12	93016	0.0171	8532	84484	23525	0.0658	7041	16484	34017	0.0585	7606	26411	46158	-0.1262	1509	44649
Koszyce-3_10	Koszyce-3_13	98030	0.0753	8482	89548	25059	0.1202	7062	17997	36019	0.1154	7599	28420	48063	-0.0688	1448	46615
Koszyce-3_10	Koszyce-3_14	88399	0.1078	7424	80975	22470	0.1656	6009	16461	32342	0.1554	6525	25817	43604	-0.1031	1428	42176
Koszyce-3_10	Koszyce-3_15	97444	0.1781	7559	89885	25022	0.2332	6138	18884	35951	0.2283	6618	29333	47860	0.002	1427	46433
Koszyce-3_10	Koszyce-3_2	91027	0.2056	6802	84225	23269	0.2746	5350	17919	33548	0.2641	5837	27711	44720	-0.0137	1380	43340
Koszyce-3_10	Koszyce-3_3	100881	-0.0094	9707	91174	25937	0.0421	7964	17973	37268	0.0355	8594	28674	49756	-0.1548	1749	48007
Koszyce-3_10	Koszyce-3_4	95163	0.0925	8145	87018	24587	0.1386	6757	17830	35186	0.1339	7258	27928	46634	-0.0749	1447	45187
Koszyce-3_10	Koszyce-3_5	95719	0.1922	7264	88455	24473	0.2469	5889	18584	35363	0.2376	6410	28953	47106	0.0138	1339	45767
Koszyce-3_10	Koszyce-3_6	93785	0.0713	8190	85595	23986	0.1285	6666	17320	34581	0.1206	7197	27384	46291	-0.1053	1469	44822
Koszyce-3_10	Koszyce-3_7	93680	0.0771	8054	85626	23815	0.1294	6571	17244	34244	0.1236	7097	27147	46166	-0.0693	1439	44727
Koszyce-3_10	Koszyce-3_8	92318	-0.0001	8714	83604	23591	0.0505	7156	16435	33943	0.0425	7759	26184	45130	-0.1619	1529	43601
Koszyce-3_10	Koszyce-3_9	94581	0.068	8299	86282	24272	0.1135	6862	17410	34975	0.1093	7396	27579	46495	-0.075	1470	45025
Koszyce-3_11	Koszyce-3_12	95308	0.0009	8930	86378	24057	0.0601	7169	16888	34867	0.053	7775	27092	47255	-0.169	1709	45546
Koszyce-3_11	Koszyce-3_13	101044	0.0696	8786	92258	25415	0.1338	7010	18405	36942	0.1238	7630	29312	49905	-0.0937	1654	48251
Koszyce-3_11	Koszyce-3_14	90671	0.1078	7593	83078	22672	0.1798	5951	16721	33002	0.1688	6504	26498	45000	-0.0872	1541	43459
Koszyce-3_11	Koszyce-3_15	99766	0.1622	7832	91934	25120	0.2311	6160	18960	36491	0.2215	6715	29776	49279	-0.0344	1557	47722
Koszyce-3_11	Koszyce-3_2	93033	0.0892	7857	85176	23261	0.1542	6238	17023	33682	0.1481	6753	26929	46034	-0.0978	1496	44538
Koszyce-3_11	Koszyce-3_3	107305	0.0013	10067	97238	26861	0.0696	7935	18926	39185	0.0604	8642	30543	53021	-0.1648	2004	51017
Koszyce-3_11	Koszyce-3_4	97687	0.0833	8415	89272	24672	0.1511	6679	17993	35618	0.1418	7250	28368	48334	-0.1134	1665	46669
Koszyce-3_11	Koszyce-3_5	98372	0.1548	7777	90595	24815	0.2189	6192	18623	36027	0.212	6706	29321	48508	-0.0268	1477	47031
Koszyce-3_11	Koszyce-3_6	96545	0.0747	8318	88227	24180	0.1431	6572	17608	35024	0.1333	7141	27883	47860	-0.1199	1681	46179
Koszyce-3_11	Koszyce-3_7	96055	0.0681	8376	87679	24120	0.1377	6602	17518	34878	0.1266	7197	27681	47583	-0.148	1700	45883
Koszyce-3_11	Koszyce-3_8	94304	-0.0129	8979	85325	23901	0.0463	7224	16677	34541	0.0368	7866	26675	46556	-0.1529	1627	44929
Koszyce-3_11	Koszyce-3_9	97551	0.0496	8635	88916	24419	0.1086	6949	17470	35458	0.1025	7505	27953	48281	-0.1277	1641	46640
Koszyce-3_12	Koszyce-3_13	94147	-0.018	9131	85016	24100	0.0301	7541	16559	34596	0.0223	8163	26433	46058	-0.1657	1585	44473
Koszyce-3_12	Koszyce-3_14	84519	0.0073	7844	76675	21518	0.0598	6414	15104	31142	0.0489	6989	24153	41605	-0.1282	1389	40216
Koszyce-3_12	Koszyce-3_15	92508	0.0042	8615	83893	23484	0.0541	7083	16401	33984	0.0477	7664	26320	45731	-0.1878	1595	44136
Koszyce-3_12	Koszyce-3_2	86886	-0.0163	8270	78616	21889	0.0385	6719	15170	31776	0.0308	7292	24484	42793	-0.1772	1515	41278
Koszyce-3_12	Koszyce-3_3	97125	-0.0091	9235	87890	24484	0.0486	7461	17023	35645	0.0411	8099	27546	47856	-0.1867	1729	46127
Koszyce-3_12	Koszyce-3_4	90726	0.224	6614	84112	23252	0.2893	5250	18002	33449	0.2798	5695	27754	44593	0.0307	1264	43329
Koszyce-3_12	Koszyce-3_5	91707	-0.0073	8640	83067	23155	0.0371	7173	15982	33579	0.0329	7728	25851	45063	-0.1539	1511	43552
Koszyce-3_12	Koszyce-3_6	90243	0.209	6721	83522	22917	0.282	5235	17682	33173	0.2694	5736	27437	44666	-0.0145	1406	43260
Koszyce-3_12	Koszyce-3_7	88779	-0.0057	8408	80371	22524	0.0496	6827	15697	32583	0.0444	7381	25202	43781	-0.1581	1483	42298
Koszyce-3_12	Koszyce-3_8	88053	0.0053	8315	79738	22617	0.0546	6874	15743	32284	0.049	7391	24893	43153	-0.1654	1493	41660
Koszyce-3_12	Koszyce-3_9	90407	-0.0088	8516	81891	22910	0.038	7021	15889	33232	0.0337	7571	25661	44677	-0.1346	1469	43208
Koszyce-3_13	Koszyce-3_14	89490	0.0916	7707	81783	23021	0.1482	6263	16758	32985	0.1391	6790	26195	44267	-0.0885	1444	42823
Koszyce-3_13	Koszyce-3_15	98211	0.0915	8296	89915	24839	0.1416	6811	18028	35898	0.1338	7380	28518	48605	-0.0912	1531	47074
Koszyce-3_13	Koszyce-3_2	91706	0.034	8274	83432	23350	0.0868	6759	16591	33511	0.0798	7306	26205	45039	-0.1383	1519	43520
Koszyce-3_13	Koszyce-3_3	102275	-0.0083	9728	92547	25935	0.0446	7940	17995	37485	0.0377	8595	28890	50417	-0.147	1776	48641
Koszyce-3_13	Koszyce-3_4	96611	0.039	8715	87896	24659	0.0858	7239	17420	35443	0.0814	7769	27674	47490	-0.0974	1484	46006
Koszyce-3_13	Koszyce-3_5	97393	0.0977	8290	89103	24813	0.1461	6856	17957	35557	0.1435	7341	28216	48017	-0.0697	1474	46543
Koszyce-3_13	Koszyce-3_6	94805	0.0382	8540	86265	23926	0.1005	6879	17047	34473	0.0886	7477	26996	46851	-0.1227	1593	45258
Koszyce-3_13	Koszyce-3_7	94387	0.1049	7934	86453	24023	0.1643	6411	17612	34320	0.1575	6917	27403	46872	-0.1071	1567	45305
Koszyce-3_13	Koszyce-3_8	93366	0.2149	6923	86443	24088	0.2692	5644	18444	34540	0.2623	6086	28454	45752	0.0479	1262	44490
Koszyce-3_13	Koszyce-3_9	96271	0.2145	7068	89203	24647	0.2731	5684	18963	35361	0.2634	6177	29184	47314	0.0369	1357	45957
Koszyce-3_14	Koszyce-3_15	88443	0.21	6590	81853	22419	0.2784	5197	17222	32449	0.2688	5651	26798	43627	-0.0149	1325	42302
Koszyce-3_14	Koszyce-3_2	82604	0.0425	7380	75224	20866	0.1041	5926	14940	30210	0.0947	6433	23777	40679	-0.1406	1395	39284
Koszyce-3_14	Koszyce-3_3	92295	-0.0095	8682	83613	23106	0.0457	7049	16057	33538	0.0368	7657	25881	45774	-0.1354	1587	44187
Koszyce-3_14	Koszyce-3_4	86573	0.0794	7570	79003	22231	0.1396	6104	16127	31831	0.1309	6617	25214	42575	-0.0999	1396	41179
Koszyce-3_14	Koszyce-3_5	87413	0.2018	6595	80818	22258	0.266	5240	17018	32142	0.2602	5660	26482	42957	-0.0205	1306	41651
Koszyce-3_14	Koszyce-3_6	85623	0.1081	7220	78403	21799	0.1783	5718	16081	31510	0.1674	6214	25296	42227	-0.09	1392	40835
Koszyce-3_14	Koszyce-3_7	84624	0.0921	7156	77468	21289	0.1536	5733	15556	30884	0.1448	6232	24652	41705	-0.0973	1384	40321
Koszyce-3_14	Koszyce-3_8	84516	-0.0024	7978	76538	21347	0.0497	6534	14813	30840	0.0411	7086	23754	41697	-0.1343	1419	40278
Koszyce-3_14	Koszyce-3_9	86723	0.094	7384	79339	22081	0.1505	5982	16099	31885	0.1447	6449	25436	42557	-0.1024	1410	41147
Koszyce-3_15	Koszyce-3_2	90852	0.0709	7878	82974	22917	0.1293	6355	16562	33307	0.1205	6912	26395	44856	-0.0921	1454	43402
Koszyce-3_15	Koszyce-3_3	101611	-0.0073	9552	92059	25561	0.0476	7760	17801	37098	0.0423	8368	28730	50227	-0.1479	1743	48484
Koszyce-3_15	Koszyce-3_4	95404	0.1016	8000	87404	24323	0.1509	6592	17731	35014	0.1461	7091	27923	47091	-0.04	1439	45652
Koszyce-3_15	Koszyce-3_5	95876	0.2326	6875	89001	24168	0.2947	5490	18678	34879	0.2874	5937	28942	47475	0.0144	1349	46126
Koszyce-3_15	Koszyce-3_6	94197	0.1148	7876	86321	24005	0.1787	6290	17715	34661	0.1673	6855	27806	46416	-0.0596	1501	44915
Koszyce-3_15	Koszyce-3_7	92747	0.0898	7878	84869	23311	0.1518	6317	16994	33825	0.143	6852	26973	45776	-0.0968	1504	44272
Koszyce-3_15	Koszyce-3_8	91969	-0.0037	8680	83289	23477	0.0379	7254	16223	33866	0.0352	7784	26082	45108	-0.1357	1483	43625
Koszyce-3_15	Koszyce-3_9	94983	0.1106	7980	87003	24374	0.1603	6546	17828	35233	0.1542	7074	28159	46798	-0.057	1422	45376
Koszyce-3_2	Koszyce-3_3	94598	-0.0142	9050	85548	23848	0.0439	7309	16539	34477	0.0372	7896	26581	46938	-0.1946	1750	45188
Koszyce-3_2	Koszyce-3_4	89613	0.0179	8222	81391	22647	0.0714	6704	15943	32755	0.0648	7254	25501	44245	-0.1388	1477	42768
Koszyce-3_2	Koszyce-3_5	89908	0.0771	7701	82207	22640	0.1379	6199	16441	32906	0.1286	6734	26172	44398	-0.0828	1400	42998
Koszyce-3_2	Koszyce-3_6	87715	0.0257	8106	79609	22351	0.0911	6464	15887	32316	0.082	7010	25306	43259	-0.1598	1559	41700
Koszyce-3_2	Koszyce-3_7	87643	0.0224	8032	79611	22135	0.0863	6407	15728	32094	0.0772	6956	25138	43183	-0.15	1564	41619
Koszyce-3_2	Koszyce-3_8	85967	-0.007	8124	77843	21800	0.0459	6638	15162	31444	0.04	7163	24281	42555	-0.1612	1464	41091
Koszyce-3_2	Koszyce-3_9	88636	0.0369	8041	80595	22610	0.0935	6534	16076	32526	0.0842	7084	25442	43606	-0.1052	1428	42178
Koszyce-3_3	Koszyce-3_4	99334	-0.0061	9453	89881	25446	0.0499	7678	17768	36645	0.0437	8289	28356	48970	-0.1741	1809	47161
Koszyce-3_3	Koszyce-3_5	100204	-0.0014	9385	90819	25313	0.0528	7636	17677	36605	0.0465	8258	28347	49524	-0.1631	1742	47782
Koszyce-3_3	Koszyce-3_6	98776	-0.0061	9287	89489	24918	0.0504	7510	17408	36071	0.044	8116	27955	48866	-0.1617	1791	47075
Koszyce-3_3	Koszyce-3_7	96865	-0.0043	9121	87744	24381	0.0579	7302	17079	35187	0.0492	7922	27265	47822	-0.1457	1720	46102
Koszyce-3_3	Koszyce-3_8	96391	-0.0098	9156	87235	24516	0.0435	7462	17054	35598	0.0376	8070	27528	47362	-0.1767	1704	45658
Koszyce-3_3	Koszyce-3_9	99046	-0.0024	9427	89619	25365	0.0549	7656	17709	36520	0.0449	8310	28210	48805	-0.1369	1710	47095
Koszyce-3_4	Koszyce-3_5	94442	0.0914	8078	86364	24043	0.1481	6552	17491	34676	0.14	7094	27582	46386	-0.0879	1459	44927
Koszyce-3_4	Koszyce-3_6	92035	0.1856	7007	85028	23277	0.2554	5517	17760	33798	0.249	5964	27834	45504	-0.0495	1474	44030
Koszyce-3_4	Koszyce-3_7	91555	0.0318	8348	83207	23169	0.0863	6788	16381	33483	0.0796	7338	26145	45172	-0.1107	1505	43667
Koszyce-3_4	Koszyce-3_8	90248	0.0133	8378	81870	23028	0.0637	6888	16140	33344	0.0559	7464	25880	44398	-0.1105	1439	42959
Koszyce-3_4	Koszyce-3_9	93022	0.0558	8245	84777	23566	0.11	6732	16834	34022	0.1038	7253	26769	45770	-0.1293	1509	44261
Koszyce-3_5	Koszyce-3_6	92173	0.1257	7516	84657	23265	0.1895	6002	17263	33613	0.1795	6526	27087	45509	-0.0665	1452	44057
Koszyce-3_5	Koszyce-3_7	92082	0.1016	7783	84299	23201	0.1627	6225	16976	33488	0.1575	6728	26760	45743	-0.0838	1499	44244
Koszyce-3_5	Koszyce-3_8	90892	-0.0011	8579	82313	23147	0.0502	7041	16106	33465	0.0418	7626	25839	44599	-0.1557	1514	43085
Koszyce-3_5	Koszyce-3_9	93657	0.1073	7868	85789	23902	0.1603	6441	17461	34418	0.1544	6943	27475	46108	-0.0514	1401	44707
Koszyce-3_6	Koszyce-3_7	90626	0.027	8256	82370	22869	0.0906	6598	16271	33048	0.0839	7139	25909	45230	-0.1666	1639	43591
Koszyce-3_6	Koszyce-3_8	88916	-0.0059	8415	80501	22680	0.0478	6873	15807	32735	0.0383	7467	25268	43826	-0.1544	1504	42322
Koszyce-3_6	Koszyce-3_9	92246	0.058	8135	84111	23451	0.11	6671	16780	33819	0.1043	7187	26632	45510	-0.117	1476	44034
Koszyce-3_7	Koszyce-3_8	88299	-0.0022	8334	79965	22321	0.0543	6757	15564	32179	0.0457	7329	24850	43703	-0.1601	1532	42171
Koszyce-3_7	Koszyce-3_9	90634	0.0691	7899	82735	22958	0.1255	6400	16558	33023	0.1186	6919	26104	44533	-0.1183	1490	43043
Koszyce-3_8	Koszyce-3_9	90864	0.2102	6805	84059	23357	0.2685	5477	17880	33752	0.2613	5928	27824	44417	-0.0156	1356	43061
HG00418	HG00427	101704	0.1167	17033	84671	81671	0.1125	17052	64619	55193	0.1196	15928	39265	34130	0.1084	2381	31749
HG00419	HG00421	101420	0.0074	19087	82333	81290	0.0032	18987	62303	54799	0.0005	18022	36777	34452	0.007	2668	31784
HG00422	HG00530	101743	0.0078	19249	82494	81155	-0.0017	19060	62095	54994	0.0087	17816	37178	34066	0.0169	2596	31470
HG00463	HG00596	100636	0.0088	18816	81820	81263	-0.0068	19114	62149	54841	-0.0013	17988	36853	34302	-0.0103	2736	31566
HG00472	HG00577	101493	0.0096	19094	82399	81823	-0.0093	19433	62390	55391	-0.0127	18400	36991	34253	-0.0119	2773	31480
HG00475	HG00542	101887	0.0841	17753	84134	81366	0.0797	17532	63834	54819	0.0794	16519	38300	34291	0.0794	2489	31802
HG00475	HG00690	101262	0.0037	19161	82101	82082	-0.0086	19375	62707	55574	-0.0118	18389	37185	34147	0.002	2684	31463
HG00500	HG00525	101402	0.0034	19192	82210	81173	0	19058	62115	55000	-0.0058	18173	36827	34072	-0.0009	2691	31381
HG00500	HG00595	101598	0.0046	19284	82314	81201	-0.0032	19136	62065	54871	0.0062	17889	36982	34123	-0.0014	2674	31449
HG00501	HG00512	101437	0.218	15108	86329	81476	0.2298	14716	66760	54860	0.2287	13805	41055	34387	0.2081	2211	32176
HG00501	HG00524	101070	0.2343	14763	86307	82027	0.2279	15100	66927	55591	0.249	13727	41864	34254	0.1934	2246	32008
HG00512	HG00524	101771	0.2438	14739	87032	81831	0.2477	14544	67287	55273	0.2493	13601	41672	33849	0.2326	2132	31717
HG00524	HG00557	101431	0.0034	19128	82303	80869	-0.0107	19330	61539	54742	-0.0068	18120	36622	34204	-0.0251	2839	31365
HG00543	HG00629	101109	0.006	19032	82077	81261	0.0087	18814	62447	54882	-0.0096	18212	36670	34156	0.0044	2668	31488
HG00556	HG00699	101984	0.009	19089	82895	81743	0.0086	18815	62928	55231	0.0019	17999	37232	34277	-0.0003	2665	31612
HG00577	HG00584	101771	0.2438	14733	87038	81389	0.2503	14437	66952	54898	0.2472	13593	41305	34101	0.2228	2167	31934
HG00578	HG00581	101780	0.2547	14482	87298	81017	0.2409	14602	66415	54850	0.2448	13590	41260	34228	0.1824	2361	31867
HG00578	HG00635	101276	0.2355	14877	86399	81497	0.231	14801	66696	55098	0.2483	13531	41567	33900	0.2148	2156	31744
HG00581	HG00635	101479	0.2206	15109	86370	80745	0.2289	14658	66087	54580	0.2331	13695	40885	34176	0.1863	2244	31932
HG00608	HG00611	101431	0.0055	19147	82284	81608	-0.0009	19081	62527	55023	0	18027	36996	33997	0.0274	2570	31427
HG00626	HG00698	101237	0.0064	19194	82043	81296	0.0081	18746	62550	54976	0.0002	17964	37012	34165	0.0106	2646	31519
HG00656	HG00702	101586	0.2404	14832	86754	81367	0.2286	14856	66511	54970	0.2288	13954	41016	34076	0.2087	2238	31838
HG00657	HG00702	101227	0.2335	14894	86333	81566	0.2341	14732	66834	55042	0.2366	13762	41280	34151	0.2093	2233	31918
HG00698	HG00704	101202	0.0087	18948	82254	81132	-0.0004	19079	62053	54982	0.0011	18028	36954	34291	-0.0016	2660	31631

## Sheet: SuppT2-KoszSubCov
Supplementary Table 2: Number of aligned reads of each subsampled Koszyce individual and corresponding genomic coverage. These were used to identify a minimum genomic coverage threshold for applying the method.
Sample	Genomic coverage per increasing number of reads
	200K	400K	600K	800K	1M	1.3M	1.6M	2M	2.5M	3M
Koszyce3_1	0.0041	0.0083	0.0124	0.0165	0.0207	0.0268	0.0331	0.0413	0.0516	0.0619
Koszyce3_10	0.004	0.0081	0.0122	0.0162	0.0203	0.0264	0.0324	0.0405	0.0507	0.0608
Koszyce3_11	0.0041	0.0083	0.0124	0.0165	0.0207	0.0269	0.0331	0.0413	0.0517	0.062
Koszyce3_12	0.0039	0.0079	0.0118	0.0157	0.0197	0.0256	0.0315	0.0394	0.0492	0.059
Koszyce3_13	0.0041	0.0082	0.0123	0.0165	0.0206	0.0267	0.033	0.0411	0.0514	0.0617
Koszyce3_14	0.0038	0.0076	0.0113	0.0151	0.0189	0.0246	0.0303	0.0378	0.0473	0.0568
Koszyce3_15	0.004	0.0081	0.0121	0.0161	0.0201	0.0262	0.0322	0.0402	0.0503	0.0603
Koszyce3_2	0.0037	0.0075	0.0112	0.015	0.0188	0.0244	0.03	0.0375	0.0469	0.0562
Koszyce3_3	0.0043	0.0086	0.0129	0.0172	0.0214	0.0279	0.0343	0.0429	0.0536	0.0642
Koszyce3_4	0.0039	0.0079	0.0118	0.0157	0.0197	0.0256	0.0315	0.0394	0.0493	0.0591
Koszyce3_5	0.004	0.008	0.012	0.016	0.02	0.026	0.032	0.0399	0.0499	0.0599
Koszyce3_6	0.0038	0.0077	0.0115	0.0153	0.0191	0.0248	0.0306	0.0382	0.0478	0.0574
Koszyce3_7	0.0037	0.0075	0.0112	0.015	0.0187	0.0243	0.03	0.0374	0.0467	0.0562
Koszyce3_8	0.004	0.0079	0.0119	0.0159	0.0198	0.0258	0.0317	0.0397	0.0496	0.0595
Koszyce3_9	0.0041	0.0082	0.0122	0.0162	0.0203	0.0265	0.0326	0.0407	0.0509	0.061
Mean	0.00396667	0.00798667	0.0119467	0.0159267	0.01992	0.0259	0.0318867	0.03982	0.0497933	0.0597333

## Sheet: SuppT3-KoszHRCs
Supplementary Table 3: Relatedness estimates and SNP numbers for the Koszyce individuals, based on an increasing number of randomly subsampled reads and genomic coverage.
Sample1	Sample2	Expected_HRC from_Schroeder et_al_2019 (3rd degree relatives marked with *)	200K / 0.004x		400K / 0.008x		600K / 0.012x		800K / 0.016x		1M / 0.020x		1.3M / 0.026x		1.6M / 0.032x		2M / 0.04x		2.5M / 0.05x		3M / 0.06x
			SNPs	HRC	SNPs	HRC	SNPs	HRC	SNPs	HRC	SNPs	HRC	SNPs	HRC	SNPs	HRC	SNPs	HRC	SNPs	HRC	SNPs	HRC
Koszyce3_1	Koszyce3_2	0.25	417	0.1481	1756	0.149	3829	0.1949	6742	0.1793	10429	0.1929	18017	0.2115	26506	0.2029	41280	0.2171	63407	0.2125	90427	0.2015
Koszyce3_10	Koszyce3_11	0.25	466	0.0949	1886	0.1218	4401	0.1578	7531	0.2193	11608	0.1835	19847	0.1553	29553	0.2041	45284	0.1873	70061	0.1995	99668	0.1919
Koszyce3_10	Koszyce3_2	0.25	463	0.2294	1732	0.2839	3894	0.2215	6941	0.2249	10782	0.2029	18015	0.2042	26617	0.232	41117	0.2079	63535	0.2072	91027	0.2056
Koszyce3_12	Koszyce3_4	0.25	418	0.1288	1711	0.3276	3980	0.2597	6879	0.1894	10786	0.2029	17752	0.2245	26969	0.2048	41480	0.2133	64475	0.2246	90726	0.224
Koszyce3_12	Koszyce3_6	0.25	434	0.1879	1642	0.2105	3863	0.2213	6871	0.2298	10520	0.17	17444	0.226	26016	0.2042	41047	0.2054	63227	0.2038	90243	0.209
Koszyce3_13	Koszyce3_8	0.25	403	0.2335	1790	0.1961	4049	0.1888	7176	0.2344	11039	0.2098	18352	0.2189	27655	0.2037	43287	0.1949	65190	0.2128	93366	0.2149
Koszyce3_13	Koszyce3_9	0.25	445	0.2648	1801	0.1909	4132	0.2217	7405	0.1989	11240	0.2082	18738	0.2127	28614	0.2118	44465	0.2073	67423	0.2157	96271	0.2145
Koszyce3_14	Koszyce3_15	0.25	453	0.1021	1685	0.2814	3877	0.2172	6503	0.2127	10315	0.205	17261	0.2261	25701	0.2106	40645	0.1935	62184	0.1995	88443	0.21
Koszyce3_14	Koszyce3_5	0.25	446	0.1477	1665	0.1632	3674	0.2337	6503	0.1925	10160	0.1784	17038	0.2138	25582	0.2145	39501	0.2058	61504	0.2018	87413	0.2018
Koszyce3_15	Koszyce3_5	0.25	446	0.2492	1845	0.1925	4236	0.2282	7210	0.2724	11201	0.2294	18954	0.2484	28430	0.2276	43670	0.2376	67033	0.2293	95876	0.2326
Koszyce3_4	Koszyce3_6	0.25	459	0.2263	1805	0.2069	3973	0.239	7083	0.2068	10779	0.1942	17851	0.1901	27403	0.2033	41884	0.2012	64915	0.1972	92035	0.1856
Koszyce3_8	Koszyce3_9	0.25	422	0.2703	1694	0.161	3876	0.2394	6853	0.2143	10456	0.2475	17780	0.2193	26735	0.2327	41254	0.2075	63375	0.2059	90864	0.2102
Koszyce3_10	Koszyce3_14	0.125	431	0.0484	1737	0.0598	3765	0.1377	6687	0.1036	10355	0.1338	17465	0.0948	25914	0.1196	40373	0.1119	62151	0.1094	88399	0.1078
Koszyce3_10	Koszyce3_15	0.125	509	0.1961	1752	0.1755	4128	0.1579	7350	0.201	11553	0.1739	19219	0.1701	28841	0.1909	43831	0.1603	68765	0.1736	97444	0.1781
Koszyce3_10	Koszyce3_4	0.125	452	0.0345	1820	0.0853	4025	0.0184	7208	0.0877	11400	0.0913	18516	0.0921	28091	0.1015	43331	0.0921	66748	0.0687	95163	0.0925
Koszyce3_10	Koszyce3_5	0.125	454	0.2319	1772	0.1311	4153	0.2061	7093	0.2073	11358	0.1728	19126	0.1791	27968	0.179	43559	0.1712	67223	0.1876	95719	0.1922
Koszyce3_11	Koszyce3_13	0.125	545	0.1724	1905	-0.033	4347	0.0994	7709	0.0838	12035	0.0629	19910	0.0793	29723	0.0633	46218	0.0632	71575	0.0455	101044	0.0696
Koszyce3_11	Koszyce3_14	0.125	432	0.1213	1740	0.0593	3856	0.0532	6712	0.1398	10899	0.0759	17824	0.1088	26887	0.1071	40805	0.0929	63958	0.1077	90671	0.1078
Koszyce3_11	Koszyce3_15	0.125	488	0.2658	1949	0.1473	4324	0.1313	7535	0.2042	11457	0.1613	19791	0.155	29809	0.174	45794	0.1895	70428	0.1604	99766	0.1622
Koszyce3_11	Koszyce3_2	0.125	446	-0.003	1794	0.0428	4042	0.1248	6867	0.1108	10838	0.0604	18389	0.102	27212	0.0938	42318	0.096	64901	0.0858	93033	0.0892
Koszyce3_11	Koszyce3_4	0.125	484	-0.0968	1918	0.0648	4205	0.1235	7184	0.0933	11553	0.0776	19380	0.0827	29021	0.0933	44673	0.0793	68457	0.0768	97687	0.0833
Koszyce3_11	Koszyce3_5	0.125	448	0.1283	1874	0.1609	4204	0.1765	7504	0.1602	11510	0.1498	19398	0.1511	28972	0.1538	44629	0.1455	68933	0.1267	98372	0.1548
Koszyce3_11	Koszyce3_6	0.125	496	0.0389	1943	0.0736	4111	0.1532	7377	0.092	11739	0.099	18967	0.1038	28127	0.1015	44302	0.091	67966	0.08	96545	0.0747
Koszyce3_11	Koszyce3_7	0.125	485	0.1149	1917	0.0276	4223	0.1094	7198	0.1052	11142	0.0886	19043	0.1044	28119	0.0757	43735	0.0727	67406	0.073	96055	0.0681
Koszyce3_11	Koszyce3_9	0.125	433	0.0066	1912	0.1262	4091	0.0983	7334	0.0653	11507	0.0333	19372	0.0424	29186	0.0547	44684	0.0594	69094	0.0395	97551	0.0496
Koszyce3_13	Koszyce3_14	0.125	412	0.0453	1739	0.0865	3878	0.0825	6669	0.073	10558	0.0765	17446	0.0961	26223	0.1233	40902	0.1134	63043	0.1093	89490	0.0916
Koszyce3_13	Koszyce3_15	0.125	485	0.1527	1881	0.1175	4275	0.1123	7542	0.1227	11623	0.0818	19447	0.1005	29170	0.0865	45244	0.1049	69090	0.0949	98211	0.0915
Koszyce3_13	Koszyce3_5	0.125	511	0.2058	1892	0.1017	4128	0.1576	7336	0.1779	11487	0.1202	18850	0.1029	28877	0.1046	44247	0.113	68146	0.1158	97393	0.0977
Koszyce3_13	Koszyce3_7	0.125	416	0.183	1824	0.1219	3910	0.1772	7106	0.1529	11237	0.1065	18089	0.1526	27972	0.1204	43133	0.1181	66616	0.1086	94387	0.1049
Koszyce3_14	Koszyce3_4	0.125	417	-0.0905	1639	0.1416	3725	0.0756	6441	0.0432	10219	0.0797	16988	0.0593	25695	0.084	39470	0.0685	61012	0.0718	86573	0.0794
Koszyce3_14	Koszyce3_6	0.125	398	0.1061	1583	0.097	3702	0.0756	6406	0.1348	9830	0.1067	16948	0.0753	25174	0.1055	39071	0.1092	59732	0.1022	85623	0.1081
Koszyce3_14	Koszyce3_7	0.125	395	0.0805	1563	-0.0297	3803	0.0261	6297	0.1291	10098	0.1096	16806	0.0983	25175	0.0967	38684	0.0762	59161	0.0847	84624	0.0921
Koszyce3_14	Koszyce3_9	0.125	407	0.0506	1601	0.1465	3826	0.1323	6562	0.1307	10151	0.0563	17027	0.0722	25706	0.1038	39653	0.0949	60907	0.0891	86723	0.094
Koszyce3_15	Koszyce3_2	0.125	488	0.2096	1759	0.1062	3844	0.0454	6945	0.0909	10608	0.0652	17964	0.0679	26958	0.0763	40844	0.0725	64292	0.0688	90852	0.0709
Koszyce3_15	Koszyce3_4	0.125	443	0.1644	1927	0.1785	4064	0.0952	7141	0.1434	11271	0.1203	18494	0.1129	27801	0.0951	43580	0.1132	66805	0.0946	95404	0.1016
Koszyce3_15	Koszyce3_6	0.125	475	0.07	1755	0.1587	4169	0.0912	7211	0.1396	10998	0.1186	18490	0.088	27701	0.1029	42640	0.1091	66005	0.1198	94197	0.1148
Koszyce3_15	Koszyce3_7	0.125	489	-0.0192	1820	0.0569	3987	0.067	6972	0.0734	10918	0.0904	18245	0.0821	27706	0.0853	42001	0.0876	65857	0.0791	92747	0.0898
Koszyce3_15	Koszyce3_9	0.125	463	0.0052	1776	0.1246	4049	0.1392	7189	0.1208	11096	0.0941	18546	0.0872	28014	0.0907	43244	0.0859	66808	0.0993	94983	0.1106
Koszyce3_2	Koszyce3_5	0.125	427	0.0666	1679	0.1463	3806	0.0692	6805	0.0905	10403	0.0871	17725	0.0875	26344	0.0897	40964	0.0645	63226	0.0658	89908	0.0771
Koszyce3_4	Koszyce3_5	0.125	480	0.0532	1755	0.1234	4079	0.1143	7075	0.1312	11102	0.0841	18425	0.1157	27881	0.0954	43503	0.0788	66374	0.0961	94442	0.0914
Koszyce3_5	Koszyce3_6	0.125	480	0.0536	1735	0.1325	3969	0.1846	7067	0.1139	10869	0.1085	18430	0.1131	27190	0.1403	42235	0.1152	64883	0.1172	92173	0.1257
Koszyce3_5	Koszyce3_7	0.125	386	-0.0051	1625	0.0435	3982	0.1079	6986	0.1131	10830	0.1127	17963	0.0998	27246	0.1059	42153	0.1289	64869	0.0998	92082	0.1016
Koszyce3_5	Koszyce3_9	0.125	452	0.3356	1768	0.0445	4037	0.0805	7071	0.0754	11112	0.082	18340	0.0736	27558	0.0923	42799	0.0974	65975	0.096	93657	0.1073
Koszyce3_7	Koszyce3_9	0.125	440	0.1772	1687	0.081	3804	0.0949	6795	0.0934	10682	0.0608	17900	0.0634	26892	0.0742	41687	0.0725	64147	0.0671	90634	0.0691
Koszyce3_1	Koszyce3_10	0	488	-0.0696	1789	-0.0267	4028	-0.0106	7352	-0.0341	11434	-0.0213	19161	-0.0056	28993	-0.0189	44398	-0.0011	67654	0.0041	96225	-0.0034
Koszyce3_1	Koszyce3_11	0	504	0.095	1938	0.0322	4206	-0.0522	7423	0.0057	11824	-0.0397	19523	-0.0194	29459	-0.0042	44803	0.0005	69367	-0.0061	98745	-0.0145
Koszyce3_1	Koszyce3_12	0	439	-0.0443	1770	0.095	4088	-0.0308	6992	0.0353	10813	-0.0145	17719	0.0087	27432	-0.0116	42154	-0.0193	65624	0.0088	92003	-0.0106
Koszyce3_1	Koszyce3_13	0	498	-0.0924	1894	0.0051	4306	-0.0252	7459	0.056	11488	-0.0247	19060	-0.0058	29093	0.0239	45251	0.0223	68745	-0.0033	97973	0.0033
Koszyce3_1	Koszyce3_14	0	438	0.1851	1781	-0.0169	3729	-0.046	6660	0.0031	10471	-0.024	17378	-0.0041	25982	0.0044	39976	-0.0088	61906	0.0069	87435	-0.0008
Koszyce3_1	Koszyce3_15	0	440	0.1124	1900	0.0295	4146	0.0525	7222	0.0305	11422	-0.0376	19016	0.003	28621	0.0008	43936	0.0006	67677	-0.0221	96631	0.0022
Koszyce3_1	Koszyce3_3	0	525	-0.1054	1975	0.0068	4326	0.0029	7704	0.0139	11746	-0.0151	19948	-0.0232	30128	0.0153	46247	-0.0065	71076	-0.0097	101478	-0.0124
Koszyce3_1	Koszyce3_4	0	521	-0.0035	1833	0.0902	4073	0.056	7151	0.0513	11226	0.0313	18519	-0.0198	28187	0.0125	43404	-0.0101	66775	0.0171	94408	0.0013
Koszyce3_1	Koszyce3_5	0	474	0.0475	1905	0.0691	4186	-0.0198	7244	-0.0202	11215	-0.0147	18616	-0.0109	28137	-0.0149	43362	-0.0016	67480	-0.0041	95351	0.0013
Koszyce3_1	Koszyce3_6	0	474	-0.0664	1766	-0.0241	4095	0.0116	7253	0.0008	11143	-0.0301	18079	0.0002	27773	-0.007	42450	-0.0018	65923	0.0005	92903	-0.0032
Koszyce3_1	Koszyce3_7	0	470	-0.0668	1778	0.095	4004	-0.0143	7102	0.0051	10680	-0.0022	18253	0.0023	27150	-0.0025	41741	-0.0231	65444	-0.0122	92268	-0.0045
Koszyce3_1	Koszyce3_8	0	435	-0.0386	1808	0.0411	3905	0.0021	6842	0.0067	10575	-0.0006	17980	0.017	26943	-0.0054	41574	0.0093	64479	0.0029	91246	0.0014
Koszyce3_1	Koszyce3_9	0	426	-0.1428	1816	-0.0561	3948	-0.0313	7058	0.0141	11046	-0.0001	18479	-0.0039	28306	-0.0179	43598	0.0123	66712	-0.002	94627	-0.0117
Koszyce3_10	Koszyce3_12	0	399	0.1821	1808	0.0415	3846	-0.0291	6919	0.0127	10664	0.0168	18408	0.0182	27416	0.0086	42203	0.0052	65422	0.0143	93016	0.0171
Koszyce3_10	Koszyce3_13	0*	459	-0.0323	1875	0.1058	4286	0.0617	7298	0.0635	11458	0.0718	19807	0.0892	29002	0.0743	45034	0.0751	69170	0.0875	98030	0.0753
Koszyce3_10	Koszyce3_3	0	440	0.0588	1902	-0.0221	4227	0.0455	7893	0.014	11817	0.0205	20053	0.0159	30075	-0.0154	46277	-0.013	71718	0.0011	100881	-0.0094
Koszyce3_10	Koszyce3_6	0*	469	0.037	1731	0.1056	4089	0.0546	7173	0.0702	10919	0.065	18625	0.0693	27635	0.0931	42715	0.0712	65528	0.0716	93785	0.0713
Koszyce3_10	Koszyce3_7	0*	489	0.1076	1758	0.1022	4088	0.131	7047	0.0787	10872	0.0955	18486	0.0681	27750	0.0909	42309	0.069	65315	0.0704	93680	0.0771
Koszyce3_10	Koszyce3_8	0	438	0.0448	1725	-0.1204	3992	-0.0143	7133	0.0096	10934	-0.0109	17995	0.0032	27447	-0.0016	41675	-0.0055	65156	-0.0022	92318	-0.0001
Koszyce3_10	Koszyce3_9	0*	487	0.2423	1875	0.1352	4142	0.0916	7056	0.1022	11049	0.0624	18670	0.0624	28258	0.0786	43133	0.0816	66958	0.0706	94581	0.068
Koszyce3_11	Koszyce3_12	0	500	0.1834	1902	0.1109	4011	0.0278	7159	0.0235	11266	-0.0007	18780	-0.0106	28055	-0.0072	43468	-0.0185	67256	0.0018	95308	0.0009
Koszyce3_11	Koszyce3_3	0*	482	0.1272	2129	0.0721	4486	0.0411	8177	-0.023	12651	-0.02	21330	-0.0095	31864	-0.0062	48638	-0.0037	75654	-0.0005	107305	0.0013
Koszyce3_11	Koszyce3_8	0	517	-0.0099	1844	0.017	4045	0.063	7180	-0.0087	10862	-0.0381	18654	-0.0246	27507	-0.0166	43182	-0.0105	66165	-0.0129	94304	-0.0129
Koszyce3_12	Koszyce3_13	0	469	0.0314	1796	-0.0166	3975	0.0811	7135	-0.0003	11033	0.0152	18241	0.0034	27854	0.0104	42933	0.0124	65961	0.0153	94147	-0.018
Koszyce3_12	Koszyce3_14	0	377	-0.1184	1637	-0.0866	3539	-0.0449	6357	0.0244	10001	0.0444	16735	0.0277	25234	-0.0141	38645	0.0128	59267	-0.0072	84519	0.0073
Koszyce3_12	Koszyce3_15	0	447	-0.0164	1767	0.019	3939	0.0051	6958	-0.0151	10855	0.0443	18190	0.0129	27330	-0.0066	42100	0.0134	65124	0.0021	92508	0.0042
Koszyce3_12	Koszyce3_2	0	402	0.181	1662	0.0818	3594	0.0285	6566	-0.0308	9955	0.0275	16968	-0.0049	25862	-0.0215	39611	-0.0105	61406	-0.001	86886	-0.0163
Koszyce3_12	Koszyce3_3	0	485	0.0182	1814	0.0615	4174	0.0181	7435	0.0475	11319	-0.0033	19155	0.0073	28900	-0.0019	44491	-0.0076	68891	0.0109	97125	-0.0091
Koszyce3_12	Koszyce3_5	0	455	0.1576	1805	-0.0097	3922	0.0508	6850	0.0078	10725	-0.0135	17890	0.0352	27087	-0.0208	41540	0.0119	64601	0.0037	91707	-0.0073
Koszyce3_12	Koszyce3_7	0	441	0.0568	1700	-0.0056	3943	-0.0343	6818	0.0058	10405	0.0051	17650	-0.0037	26498	-0.0016	40389	-0.0046	62777	0.0096	88779	-0.0057
Koszyce3_12	Koszyce3_8	0	407	0.0439	1714	-0.0223	3690	-0.0229	6541	-0.0113	10429	-0.0255	17407	0.0041	25831	-0.0164	40374	0.0142	62189	-0.0046	88053	0.0053
Koszyce3_12	Koszyce3_9	0	441	-0.0076	1745	0.0561	3672	0.0494	6779	0.0555	10523	0.0112	17776	-0.0189	26924	0.0145	41383	0.0078	63607	-0.0034	90407	-0.0088
Koszyce3_13	Koszyce3_2	0	417	0.2117	1764	0.0567	3906	0.0324	6998	0.0646	10662	0.0298	17921	0.0055	27357	0.0431	42054	0.0321	65023	0.0203	91706	0.034
Koszyce3_13	Koszyce3_3	0	474	-0.0694	1962	-0.0032	4418	0.0251	7904	0.0321	12371	0.0088	20325	0.0149	30437	-0.0027	47266	-0.0018	72656	0.0058	102275	-0.0083
Koszyce3_13	Koszyce3_4	0	445	0.053	1759	0.037	4213	0.0433	7126	0.0571	11314	0.0606	19233	0.0243	28917	0.0278	44136	0.03	67917	0.0243	96611	0.039
Koszyce3_13	Koszyce3_6	0*	483	-0.0047	1898	0.0841	4140	0.0948	7170	0.0681	11213	0.0344	18856	0.035	27960	0.0521	43827	0.0425	66918	0.0606	94805	0.0382
Koszyce3_14	Koszyce3_2	0*	383	-0.0714	1548	0.087	3587	0.0584	6309	0.0564	9753	0.0607	16111	0.0582	24271	0.0396	37918	0.0485	57395	0.0421	82604	0.0425
Koszyce3_14	Koszyce3_3	0	474	0.095	1768	-0.0721	3946	0.0039	7074	-0.0078	10920	-0.0053	18036	-0.0056	27315	-0.0028	42079	-0.0142	65339	-0.0039	92295	-0.0095
Koszyce3_14	Koszyce3_8	0	401	0.1144	1619	0.0235	3649	-0.0023	6544	-0.027	9907	-0.0164	16899	0.0035	24821	-0.0012	38083	-0.0003	59191	-0.0167	84516	-0.0024
Koszyce3_15	Koszyce3_3	0	475	-0.062	2038	0.0138	4440	-0.0008	7715	-0.0057	12182	0.0122	19813	0.0016	30015	0.0097	46027	0.0009	71959	-0.0042	101611	-0.0073
Koszyce3_15	Koszyce3_8	0	452	-0.0155	1796	-0.0727	3959	0.0003	6958	-0.0164	10936	-0.0091	18413	-0.0102	26950	0.0142	41994	0.0047	64819	-0.0064	91969	-0.0037
Koszyce3_2	Koszyce3_3	0	498	0.0499	1873	0.0068	4097	-0.0217	7324	-0.0127	11147	-0.022	18706	0.007	28161	-0.0153	43290	-0.0177	66535	-0.015	94598	-0.0142
Koszyce3_2	Koszyce3_4	0*	446	0.1328	1722	0.0402	3898	0.0307	6604	0.0206	10495	0.0337	17536	0.0219	26300	0.0303	40297	0.0265	62602	0.03	89613	0.0179
Koszyce3_2	Koszyce3_6	0	474	0.0061	1734	0.0684	3793	-0.0184	6648	0.0717	10298	0.0537	17324	0.0195	25826	0.0201	39837	0.0301	61953	0.013	87715	0.0257
Koszyce3_2	Koszyce3_7	0	407	0.0581	1749	0.1655	3755	0.0421	6527	0.0378	10093	-0.0027	17100	0.0296	25796	-0.0031	39715	0.0192	61956	0.0284	87643	0.0224
Koszyce3_2	Koszyce3_8	0	425	-0.0921	1672	0.1289	3736	0.0089	6384	0.0076	10102	-0.0243	16923	-0.0114	25390	-0.0294	39118	0.0176	60898	-0.01	85967	-0.007
Koszyce3_2	Koszyce3_9	0	424	-0.112	1649	0.0349	3887	0.0487	6672	0.0015	10409	0.023	17403	0.0387	26706	0.0503	40519	0.021	62636	0.0353	88636	0.0369
Koszyce3_3	Koszyce3_4	0	500	-0.0836	1937	0.0676	4330	-0.0181	7681	0.0129	11604	-0.0124	19636	-0.0143	29506	-0.0163	45983	0.0136	70587	0.0004	99334	-0.0061
Koszyce3_3	Koszyce3_5	0	480	-0.0908	1866	0.1326	4315	0.0352	7712	0.0105	11945	-0.0224	19614	-0.0152	29732	-0.0193	45485	-0.0108	70780	0.0127	100204	-0.0014
Koszyce3_3	Koszyce3_6	0	503	0.0309	1982	0.1112	4291	-0.0051	7690	-0.0008	11600	-0.0045	19693	-0.0165	29142	0.0178	44976	-0.0013	69910	0.0013	98776	-0.0061
Koszyce3_3	Koszyce3_7	0	504	0.0378	1878	-0.0117	4281	0.0301	7451	-0.0118	11207	0.0028	19333	0.0137	28963	-0.0065	44284	-0.0287	68515	-0.0101	96865	-0.0043
Koszyce3_3	Koszyce3_8	0	422	0.183	1859	0.0644	4136	0.0037	7382	0.0124	11301	0.0163	19158	0.0061	28290	-0.022	43912	-0.023	67639	0.0085	96391	-0.0098
Koszyce3_3	Koszyce3_9	0	462	-0.1425	2036	-0.0968	4347	-0.0323	7644	0.0011	11777	0.009	19651	0.0194	29450	-0.0059	45433	0.0197	70787	-0.0037	99046	-0.0024
Koszyce3_4	Koszyce3_7	0	475	0.0168	1696	0.0222	3956	0.0549	6770	0.0729	10408	0.0206	17880	0.0618	27119	0.0436	41485	0.0085	64738	0.026	91555	0.0318
Koszyce3_4	Koszyce3_8	0	503	-0.0214	1681	-0.043	3944	-0.0056	6882	0.0193	10660	0.0247	17703	0.0265	26566	-0.0291	40934	0.0016	63845	-0.0043	90248	0.0133
Koszyce3_4	Koszyce3_9	0*	423	0.0113	1828	0.0357	3952	0.0971	7073	0.0459	11007	0.0636	18370	0.0557	27317	0.0697	42707	0.0607	65959	0.0702	93022	0.0558
Koszyce3_5	Koszyce3_8	0	443	0.0824	1793	0.0366	3937	-0.0216	7036	0.003	10571	-0.0139	17981	-0.0188	27092	-0.0247	41458	-0.0058	63681	-0.0175	90892	-0.0011
Koszyce3_6	Koszyce3_7	0*	424	-0.0761	1734	0.0767	3897	0.1001	6988	0.0664	10515	0.055	17838	0.0337	26786	0.0172	41508	0.0307	63289	0.041	90626	0.027
Koszyce3_6	Koszyce3_8	0	493	0.1211	1678	0.0439	3804	-0.0263	6810	0.0274	10279	0.0049	17466	-0.008	26047	0.0079	40610	0.0094	62134	0.0054	88916	-0.0059
Koszyce3_6	Koszyce3_9	0*	497	0.1396	1714	-0.0223	4057	0.0691	6927	0.0366	10720	0.0303	18069	0.067	27060	0.0676	41738	0.0423	64279	0.053	92246	0.058
Koszyce3_7	Koszyce3_8	0	447	-0.1144	1564	-0.0277	3782	0.0437	6614	-0.0392	10420	-0.0081	17193	-0.0137	25947	0.0074	40312	-0.0026	61611	0.0032	88299	-0.0022

## Sheet: SuppT4-HG_modernFreqs
Supplementary Table 4 - Results of the application of modern European allele frequencies to Iron Gates Mesolithic individuals (Mathieson et al. 2018), and the application of a normalization step using the average of all known unrelated pairs of individuals.
Sample1	Sample2	Used_SNPs	HRC	counts0	counts4	Relationship	Known_relationship_MathiesonEtAl2018	Normalized_HRC	Relationship_after_normalization
I4877	I4880	5297	0.0926	1452	3845	2nd degree	Unrelated	-0.0223	Unrelated
I4877	I4882	5166	0.1179	1363	3803	2nd degree	Unrelated	0.003	Unrelated
I4877	I5236	5094	0.1153	1326	3768	2nd degree	Unrelated	0.0004	Unrelated
I4877	I5241	5004	0.1045	1341	3663	2nd degree	Unrelated	-0.0104	Unrelated
I4880	I4882	5031	0.3139	1025	4006	1st degree	1st degree	0.199	1st degree
I4880	I5236	5062	0.1522	1296	3766	2nd degree	Unrelated	0.0373	Unrelated
I4880	I5241	5095	0.1098	1379	3716	2nd degree	Unrelated	-0.0051	Unrelated
I4882	I5236	4996	0.1187	1317	3679	2nd degree	Unrelated	0.0038	Unrelated
I4882	I5241	4920	0.1082	1336	3584	2nd degree	Unrelated	-0.0067	Unrelated
I5236	I5241	5058	0.3123	1035	4023	1st degree	1st degree	0.1974	1st degree

## Sheet: SuppT5-CHS_errorRates
Supplementary Table 5: Distribution ranges for simulated pairs of individuals based on allele frequencies from the CHS population. In between column groups for different numbers of simulated individuals we show the number of overlaps for each class, and their corresponding percentage for that class, based on the hard thresholds described in the manuscript.
Number of SNPs used	1000 SNPs																2000 SNPs																3000 SNPs																4000 SNPs
Number of simulated relationships	100 simulated pairs				500 simulated pairs				1500 simulated pairs				5000 simulated pairs				100 simulated pairs				500 simulated pairs				1500 simulated pairs				5000 simulated pairs				100 simulated pairs				500 simulated pairs				1500 simulated pairs				5000 simulated pairs				100 simulated pairs
Simulated HRC (all lines below)	0.0422747	0.128598	0.153786	1st Total Overalp	-0.0497732	0.241528	0.226738	1st Total Overalp	-0.0347505	0.139796	0.240053	1st Total Overalp	0.0506077	0.166936	0.233527	1st Total Overalp	-0.0911509	0.245909	0.111563	1st Total Overalp	0.0227178	0.425859	0.123866	1st Total Overalp	-0.0271692	0.244403	0.124554	1st Total Overalp	-0.0498698	0.167724	0.105012	1st Total Overalp	0.0406779	0.104402	0.238847	1st Total Overalp	0.0125105	0.0666934	0.324197	1st Total Overalp	-0.0234665	0.211734	0.113048	1st Total Overalp	0.035269	0.134602	0.127638	1st Total Overalp	0.0242973
	0.108029	0.182494	0.204749	23	0.0173168	0.0781497	0.347235	121	0.0575548	0.0731447	0.474922	317	-0.0564783	0.0414052	0.0609604	1169	-0.0136809	0.254635	0.190093	14	-0.0708319	0.418561	0.22474	78	-0.0436677	0.283219	0.0350652	245	0.0603938	0.117437	0.145451	857	0.0380182	0.134091	0.231347	10	-0.0410261	0.0808286	0.266284	54	0.0495692	0.14129	0.112114	183	0.00311124	0.275172	0.106035	557	-0.0517075
	0.067422	0.149486	0.12924	0.23	0.0537843	-1.17953e-05	0.400557	0.242	-0.0133467	0.183715	0.257677	0.211333	-0.126777	0.100366	0.239813	0.2338	-0.0302708	0.207367	0.158797	0.14	0.0426121	0.415629	0.107155	0.156	-0.0645819	0.23735	0.283444	0.163333	0.0105125	0.262792	0.0311359	0.1714	0.0183858	0.142446	0.227966	0.1	0.030396	0.098519	0.263537	0.108	0.000651997	0.34154	0.0529835	0.122	-0.117146	0.275021	0.227925	0.1114	-0.0219864
	0.179731	0.103546	0.171816		0.0809188	0.0962308	0.237738		-0.0678204	0.0370915	0.214016		0.078438	0.110514	0.111962		-0.0383249	0.228438	0.155699		0.069201	0.412472	0.0766714		0.0785203	0.202721	0.0985559		-0.15152	0.292539	0.0754073		-0.0470873	0.148664	0.226895		0.0306689	0.108905	0.246033		0.0186743	0.213222	0.113021		-0.0321518	0.194551	0.186706		0.00404215
	0.0961539	0.159782	0.174636	2nd Total Overlap	-0.00673148	0.0985358	0.151986	2nd Total Overlap	-0.0017698	0.0410535	0.442678	2nd Total Overlap	-0.10382	0.0740405	0.317069	2nd Total Overlap	0.0361873	0.158113	0.138462	2nd Total Overlap	-0.0557759	0.405039	0.229438	2nd Total Overlap	-0.0126874	0.347655	0.0493278	2nd Total Overlap	-0.11497	0.175635	0.0601713	2nd Total Overlap	-0.000363857	0.16192	0.209475	2nd Total Overlap	-0.0286113	0.122798	0.245121	2nd Total Overlap	0.0763783	0.248961	0.120252	2nd Total Overlap	0.103286	0.184293	0.0565461	2nd Total Overlap	-0.0650131
	0.139043	0.232748	0.235505	48	-0.0715298	0.191659	0.340004	247	0.130604	-0.0613277	0.262922	706	-0.0027651	0.105002	0.333409	2357	-0.0341473	0.222393	0.15446	37	-0.0264195	0.402973	0.0900725	151	0.00740928	0.289862	0.0970871	502	-0.0659443	0.174677	0.13328	1573	-0.0363911	0.166889	0.204055	20	-0.00620375	0.124344	0.235623	94	-0.0086249	0.282198	0.0682551	359	0.0150077	0.268239	0.0624602	1173	-0.0471536
	-0.131536	0.0651386	0.245676	0.48	0.179554	0.0146719	0.201661	0.494	0.0398723	0.249892	0.262323	0.470667	0.0337264	-0.00975082	0.34377	0.4714	-0.0440374	0.348465	0.14158	0.37	-0.0746484	0.398259	0.198032	0.302	-0.030788	0.441337	0.143708	0.334667	0.0654943	0.309054	0.183085	0.3146	0.0533021	0.172634	0.194752	0.2	-0.0537787	0.12907	0.233153	0.188	-0.0403427	0.27646	0.162217	0.239333	-0.024375	0.224643	0.111704	0.2346	0.0242009
	-0.042925	0.0468826	0.106042		-0.0235308	0.143559	0.13906		-0.0668243	0.163486	0.183723		-0.0407344	0.156888	0.326179		0.0475045	0.344927	0.132954		0.0135089	0.385054	0.0711645		-0.104237	0.207174	0.174721		-0.00476869	0.192238	0.209244		-0.0570391	0.174975	0.191384		-0.0640557	0.138424	0.230603		0.0533184	0.264272	0.146898		-0.0341721	0.273748	0.0885368		-0.0311889
	0.092995	-0.0160631	0.198489	Unrelated Total Overlap	0.0134848	0.114424	0.19013	Unrelated Total Overlap	-0.0583956	0.204319	0.322195	Unrelated Total Overlap	-0.10276	0.155008	0.208891	Unrelated Total Overlap	0.00275818	0.291487	0.0981488	Unrelated Total Overlap	0.0592401	0.381466	0.143529	Unrelated Total Overlap	0.13044	0.261244	0.0330537	Unrelated Total Overlap	-0.00620751	0.31455	0.21751	Unrelated Total Overlap	0.00196458	0.175024	0.190798	Unrelated Total Overlap	0.0335765	0.141264	0.229915	Unrelated Total Overlap	0.0188251	0.243255	0.156766	Unrelated Total Overlap	-0.025823	0.214248	0.137805	Unrelated Total Overlap	0.0686657
	-0.232319	0.194783	0.368876	31	0.0574867	0.0711084	0.104592	136	-0.0987952	0.124553	0.0967712	374	-0.131731	0.12854	0.264354	1238	0.0427981	0.175548	0.134584	14	0.0692632	0.379828	0.192277	74	0.0610355	0.147308	0.131471	254	0.00898752	0.268919	0.0979173	802	0.0318425	0.175245	0.188656	9	0.0119986	0.141754	0.228187	54	-0.0529296	0.234234	0.139454	182	0.0514643	0.333361	0.10484	581	0.0198792
	0.11725	0.160589	0.245163	0.31	-0.140295	0.121397	0.215388	0.272	-0.0501791	0.163863	0.264116	0.249333	0.0990105	0.094048	0.341245	0.2476	-0.0336674	0.255522	0.196768	0.14	-0.0137	0.376294	0.062347	0.148	-0.0327546	0.168947	0.176016	0.169333	-0.0542317	0.244931	0.0945582	0.1604	-0.0597033	0.183401	0.188576	0.09	0.0307762	0.141943	0.227998	0.108	0.0205039	0.160836	0.0956474	0.121333	-0.130922	0.216885	0.0667521	0.1162	-0.0392214
	0.078373	0.0942612	0.262509		0.0911377	0.137303	0.208227		0.112466	0.0418775	0.345984		0.198584	0.129196	0.209741		0.00610982	0.38903	0.165899		-0.0160875	0.372429	0.103849		-0.0296566	0.282586	0.161212		-0.000542161	0.175841	0.0670054		0.0496446	0.193758	0.18802		-0.0186199	0.146698	0.221878		-0.0535956	0.286815	0.0923685		-0.0198804	0.305747	0.216337		0.0160675
	0.0764729	0.0325605	0.275528		-0.0668414	-0.0987338	0.303478		-0.103105	0.302176	0.192826		-0.0911679	0.136667	0.282536		-0.012967	0.237338	0.153741		-0.139767	0.372253	0.108288		0.0210139	0.255044	0.103878		-0.0528865	0.250633	0.153052		-0.063021	0.196762	0.187442		0.010647	0.148948	0.220747		-0.0246833	0.14773	0.115013		0.0197848	0.271789	0.0834431		0.0279251
	-0.0706995	0.0795644	0.252279		-0.11991	0.122202	0.224402		0.0990438	0.0400869	0.281534		-0.118808	0.131616	0.182059		-0.0175727	0.196098	0.070612		0.0403445	0.369422	0.0970259		-0.0344904	0.323383	0.085735		-0.0266568	0.192973	0.0670257		-0.00718312	0.197582	0.1874		0.0465384	0.149488	0.219371		0.0288155	0.238618	0.159846		-0.0209136	0.305149	0.141575		-0.0489052
	0.223099	0.119238	0.310488		0.0172611	0.212086	0.296863		-0.132008	0.157298	0.177049		0.00315533	0.278671	0.329682		0.0310742	0.265303	0.0829885		0.0720884	0.369349	0.156505		0.0167285	0.281715	0.0951931		0.105019	0.252637	0.152646		-0.00328444	0.202365	0.186807		-0.0465428	0.150261	0.219015		0.0345961	0.221125	0.136468		-0.123051	0.219191	0.089479		0.000739242
	-0.126799	-0.0932404	0.282658		-0.12446	0.116177	0.23721		-0.0940149	0.0238715	0.18795		0.0989502	-0.00623676	0.238168		-0.0396735	0.264674	0.162623		0.103062	0.369253	0.116378		-0.0681628	0.367435	0.104273		0.122115	0.186599	0.132888		0.117295	0.204625	0.179362		0.00668677	0.156628	0.218133		0.0288759	0.172451	0.100957		0.0953089	0.299504	0.13873		-0.0111213
	-0.0371115	0.20022	0.305041		0.0678703	0.13741	0.341112		0.0575973	0.163387	0.172335		0.0195209	0.163309	0.30771		0.0980132	0.162693	0.149429		0.0076026	0.368534	0.150742		0.00943456	0.263652	-0.0151654		-0.0891815	0.251805	0.056251		0.0101387	0.204956	0.177216		-0.121662	0.157515	0.215368		0.00356007	0.358142	0.118902		-0.0572066	0.167786	0.111077		0.0106305
	0.105627	0.0681464	0.275796		0.147545	0.00290013	0.343004		0.131051	0.140084	0.24981		0.0109119	0.164505	0.231481		-0.0719489	0.215201	0.0754156		-0.0899595	0.364715	0.106059		-0.043433	0.331191	0.124372		-0.00844673	0.208983	0.117017		-0.0199895	0.206568	0.175412		-0.0151974	0.158231	0.214831		-0.00746714	0.241053	0.135272		-0.0160064	0.252486	0.101057		0.00808808
	0.0124331	0.129463	0.300724		0.192533	0.0206039	0.251461		0.14314	0.0635897	0.346739		0.149095	0.139964	0.29753		-0.11253	0.34238	0.0688853		-0.0240339	0.363527	0.136162		0.0981311	0.262779	0.0812304		0.189415	0.210221	0.141607		0.0491131	0.20741	0.174493		-0.079826	0.158762	0.214737		0.0199851	0.174732	0.066595		0.00106941	0.340136	0.133857		0.0168729
	-0.167846	0.254952	0.368386		0.136133	0.0750463	0.311839		0.0170808	-0.022385	0.141544		-0.118981	0.141259	0.219739		-0.0501663	0.130249	0.0441728		0.0711931	0.362416	0.184587		-0.00982814	0.205762	0.140902		-0.037879	0.223554	0.0315666		-0.0248682	0.209645	0.173379		0.0280465	0.159552	0.213289		-0.0531113	0.320643	0.172261		-0.09322	0.322694	0.18288		0.00848813
	-0.0511438	0.207274	0.215473		-0.0545658	0.0903012	0.343859		-0.111799	0.155442	0.286875		0.188425	0.196187	0.159881		-0.0296989	0.190445	0.126242		-0.068507	0.361983	0.178284		-0.0799081	0.243726	0.311022		-0.0308688	0.210197	0.286627		-0.136056	0.210026	0.173321		0.0281346	0.160193	0.213234		0.028101	0.220822	0.0589076		0.0496998	0.283117	0.213999		-0.0803543
	-0.0136674	0.0160178	0.351663		-0.0280351	0.0856524	0.174329		-0.124093	0.148804	0.288736		0.054123	0.174518	0.199458		0.0576335	0.172749	0.150161		-0.0668686	0.360656	0.0761547		0.0976535	0.193779	0.172364		0.0278588	0.325192	0.149365		-0.0842041	0.211699	0.170416		-0.103864	0.160505	0.211971		-0.0409744	0.245411	0.0923767		-0.04218	0.194881	0.137514		-0.0431819
	0.186801	0.295395	0.271756		0.12345	0.259453	0.396091		-0.0081156	0.105862	0.305089		0.120072	0.223692	0.232146		-0.0211929	0.20661	0.0569732		0.0539681	0.360535	0.123192		-0.0691134	0.33224	0.0456806		-0.0888557	0.321052	0.169327		-0.0211456	0.21228	0.16802		0.0576687	0.161312	0.2098		-0.0501038	0.221271	0.172292		-0.0600225	0.150013	0.206465		0.0147261
	-0.160227	0.159885	0.231877		-0.00491417	0.249179	0.249131		-0.0107782	-0.0395041	0.140822		-0.116413	0.121	0.279927		0.0488988	0.357889	0.289133		-0.116807	0.358383	0.149809		-0.0423984	0.228299	0.268146		-0.0455045	0.188477	0.131789		0.0877609	0.212382	0.165277		-0.0542666	0.16168	0.208264		-0.00954021	0.237644	0.145965		0.00191192	0.317971	0.1272		-0.00669238
	0.00931256	0.149897	0.293791		0.060944	0.264096	0.200687		0.156397	0.0803326	0.240152		0.156876	0.110702	0.338889		0.0710872	0.309313	0.0119326		-0.0797925	0.354544	0.180573		0.124407	0.245612	0.0607655		0.0563334	0.169059	0.141763		-0.0117092	0.21344	0.164962		-0.00964934	0.162212	0.207347		0.0110931	0.244239	0.106546		-0.0050387	0.284514	0.127742		-0.0757932
	0.0317236	0.0461313	0.306906		-0.107808	0.151194	0.286249		-0.0843056	0.233077	0.281727		0.0911537	0.164132	0.125432		0.0705756	0.193114	0.113464		-0.0728222	0.354228	0.187527		0.100348	0.268806	0.162665		-0.054935	0.201171	0.164579		0.0257392	0.217073	0.164581		-0.0950255	0.163904	0.206002		0.0470865	0.261601	0.025336		0.00855616	0.229027	0.0518569		0.0254972
	0.158887	0.319204	0.272238		-0.0350103	0.0533924	0.165974		0.0147218	0.195234	0.382514		-0.0680451	0.0738913	0.116654		-0.0224381	0.337372	0.146412		-0.0640395	0.353669	0.0379568		0.0129925	0.250399	0.219855		-0.0382149	0.153243	0.105754		0.0233668	0.217182	0.162315		-0.0264649	0.164144	0.205871		-0.0224155	0.29025	0.0849872		-0.0363935	0.206363	0.102429		0.00621223
	0.0194565	0.0908207	0.23309		-0.0164725	0.27706	0.329854		0.132967	0.248916	0.162418		0.053578	0.108797	0.275419		0.000987399	0.206606	0.040998		-0.0218241	0.351631	0.128513		0.0891623	0.262119	0.160782		-0.0595271	0.269085	0.161291		0.0267596	0.217457	0.162045		-0.0193046	0.167559	0.205361		-0.0372584	0.213993	0.0845561		0.0702903	0.290237	0.169238		0.0410385
	0.105139	0.206186	0.26171		0.0541585	0.00475004	0.223478		-0.0841543	0.240279	0.237653		-0.106597	0.137098	0.162635		0.0298358	0.296512	0.0769796		0.0533197	0.350848	0.0424171		0.107265	0.255842	0.0938091		-0.0657225	0.314111	0.118865		-0.093566	0.218127	0.158672		0.0643293	0.167912	0.205344		-0.0137157	0.207826	0.130204		0.0917987	0.227135	0.151452		0.0868247
	0.198836	0.0542975	0.203363		-0.060241	0.154043	0.275751		0.00222098	-0.0105307	0.317423		0.0525136	0.166984	0.306454		0.0308397	0.211459	0.043826		-0.0584047	0.35081	0.148029		0.106858	0.253287	0.13625		-0.0659946	0.176393	0.112184		-0.1013	0.218268	0.15539		-0.0983209	0.167982	0.205163		-0.0245919	0.274201	0.0465604		-0.0434504	0.236172	0.145786		0.0120148
	0.00840251	0.119176	0.375614		0.0745229	0.0488489	0.386817		0.00854254	-0.010518	0.229074		-0.100218	0.0967906	0.166215		-0.130976	0.327711	0.0378309		0.0141958	0.350581	0.0480272		-0.0167962	0.338935	0.179115		-0.0205717	0.306676	0.108282		0.0195574	0.218402	0.152822		0.0599311	0.168953	0.201757		0.0409679	0.252129	0.137519		-0.0750885	0.229198	0.120015		0.0268788
	-0.078329	0.310319	0.077089		0.00162432	0.186176	0.277358		0.0745459	0.0276961	0.195615		-0.133419	0.129765	0.243692		-0.0611686	0.287507	0.0514992		-0.0406634	0.348443	0.165201		-0.0759758	0.137535	0.0516736		0.00915375	0.284982	0.124799		-0.0743196	0.219521	0.149125		-0.0397264	0.169281	0.201356		0.0686328	0.178415	0.22361		0.0247895	0.275159	0.116714		-0.017859
	0.0809268	0.249616	0.196572		0.100998	0.0230044	0.18137		0.0320263	0.0427664	0.211876		0.205441	0.224569	0.250437		0.0205629	0.260337	0.244141		-0.010676	0.348373	0.155722		-0.0762781	0.298881	0.143862		0.0211117	0.27403	0.140626		0.0218525	0.219703	0.148379		-0.127031	0.169801	0.200073		0.0135575	0.231344	0.0194892		-0.0352753	0.265587	0.143268		-0.0356464
	0.0687224	0.0446821	0.177964		0.0397088	0.104155	0.374126		0.129578	-0.148482	0.075915		-0.105744	0.0358927	0.206265		0.120325	0.273018	0.210756		0.0940546	0.347562	0.0784592		-0.0392421	0.167015	0.143249		-0.0342997	0.317253	-0.0340146		-0.00643291	0.221187	0.148265		0.0673491	0.17059	0.198893		-0.0087889	0.200292	0.118118		0.0863591	0.257166	0.164736		-0.0394881
	-0.0145746	0.191108	0.331359		0.12153	0.0238691	0.268183		0.14159	0.0339727	0.205856		-0.103711	0.188269	0.313443		0.0446851	0.134886	0.139576		0.0224946	0.34643	0.0856097		0.0404194	0.20368	0.12128		0.00274354	0.244142	0.214316		0.0143802	0.228143	0.148259		-0.079566	0.172361	0.198708		-0.0224116	0.315089	0.0906407		-0.0556334	0.233863	0.192368		-0.0226183
	-0.0288112	0.138022	0.174761		0.124998	0.139919	0.211127		0.115943	-0.0663214	0.194229		0.00581519	0.111635	0.224873		-0.0414698	0.251668	-0.00252785		0.046471	0.345178	0.0606026		0.129682	0.156032	0.083221		-0.0500988	0.287595	0.0220756		0.0541366	0.2282	0.146864		-0.0489357	0.17245	0.197158		-0.0806262	0.247753	0.156618		0.0425669	0.224397	0.166535		0.0659493
	0.213784	0.0333358	0.202914		0.0228315	0.125302	0.303223		0.0476925	-0.00731709	0.417001		0.105102	0.230464	0.235378		-0.0928573	0.219057	0.0964515		0.0473176	0.34514	0.10213		0.0305791	0.274694	0.181092		-0.0537641	0.21377	0.165743		-0.0416	0.229823	0.146301		0.0686878	0.174616	0.196662		0.0407239	0.235264	0.0999198		0.0672949	0.242599	0.0649586		0.0923315
	-0.00269995	-0.0490403	0.117076		-0.0678833	0.124328	0.234261		-0.00171017	0.0957904	0.125986		0.0310838	0.312684	0.147614		0.0219731	0.263314	0.203933		-0.0339002	0.34471	0.164734		-0.0958956	0.239152	0.122706		-0.184983	0.256346	0.219996		-0.0731712	0.232527	0.143863		0.0051322	0.176047	0.196253		-0.0664227	0.272828	0.214394		-0.0233766	0.205669	0.0764371		-0.00759244
	-0.12199	0.134087	0.183404		0.0527449	0.00194711	0.345703		0.0990793	0.165226	0.36327		-0.0249885	0.188146	0.323497		0.112028	0.188844	0.130068		-0.0244221	0.342875	0.0950485		-0.027213	0.365431	0.0937143		-0.132973	0.301578	0.104927		0.049259	0.233208	0.143832		0.0337065	0.176646	0.195974		-0.00725816	0.256985	0.16864		-0.0412344	0.283855	0.215151		-0.0518045
	0.195248	0.143414	0.0617198		-0.0890772	0.103629	0.183653		-0.158929	0.0451257	0.25234		-0.0749665	0.21087	0.288254		-0.0486905	0.24575	0.0958234		0.0430817	0.342485	0.144226		0.121412	0.285461	0.173447		-0.026147	0.174377	0.101566		0.0799497	0.23605	0.143553		0.0382739	0.177038	0.195768		0.0450894	0.154682	0.143683		-0.0543146	0.30524	0.0967664		-0.063399
	-0.0623644	0.199667	0.359155		-0.0344356	0.0723896	0.12573		-0.0443561	0.137064	0.368537		-0.037712	0.169011	0.261621		-0.0296306	0.224765	0.124824		0.0457177	0.342285	0.252002		-0.00828182	0.264222	0.0468793		-0.0434455	0.234164	0.179544		-0.0524011	0.237341	0.143259		-0.105638	0.177107	0.195261		0.0383217	0.265429	0.132266		-0.0378424	0.260914	0.123802		-0.0312454
	0.0336788	0.186029	0.247304		-0.0698575	0.0518159	0.386806		-0.177505	0.0274846	0.160306		0.0395468	-0.0378712	0.230014		0.0656162	0.267045	0.0407904		0.00591837	0.340787	0.0071248		-0.032791	0.211152	0.144679		0.0686278	0.301149	0.0459996		0.00954378	0.238903	0.141575		-0.0639845	0.177431	0.194324		0.00391123	0.22118	0.167982		-0.0114798	0.325362	0.102572		-0.00548594
	0.084594	0.158668	0.0956916		0.0388145	-0.0495042	0.181774		-0.0353859	0.201814	0.390848		0.123064	0.236314	0.319455		0.0239632	0.199219	0.106896		-0.0239428	0.339472	0.154206		0.0442022	0.273825	0.00268054		0.106226	0.393381	0.170608		-0.0770368	0.240872	0.141204		-0.0243968	0.177437	0.194053		0.071521	0.136427	-0.0100629		-0.0495163	0.2304	0.0907844		-0.0252173
	0.0336204	0.107804	0.273279		-0.0528399	0.0768973	0.204987		0.24246	0.15045	0.251092		-0.0840021	0.307105	0.2045		0.0300664	0.400255	0.055846		-0.0439993	0.339098	0.189992		0.00098934	0.279663	0.229397		0.0237652	0.295214	0.0792554		0.0797344	0.243487	0.140283		0.0361462	0.177576	0.19366		-0.0232923	0.231733	0.180613		-0.07685	0.323433	0.0934577		0.0310625
	-0.0156708	0.0267062	0.440124		-0.0609867	0.112354	0.363612		-0.016215	0.164639	0.234775		0.231918	0.170441	0.174911		0.0291565	0.24198	0.0825251		-0.00243621	0.338671	0.116322		-0.0326112	0.41065	0.0443114		0.0097967	0.252707	0.187013		0.0558142	0.246166	0.138976		0.0708692	0.179674	0.193245		0.0968809	0.170561	0.170833		0.0115726	0.198268	0.0160528		0.0202818
	-0.136269	0.155019	0.234475		0.0237577	0.267748	0.257927		0.0889338	0.264233	0.228674		-0.117991	0.0446627	0.330256		0.0522293	0.127979	0.183147		-0.0351814	0.338383	0.110843		0.0165631	0.123431	0.123426		-0.0227112	0.155335	0.213462		-0.0303229	0.249401	0.137256		-0.0393823	0.18245	0.190259		0.0421865	0.301802	0.0952912		0.0577708	0.291066	0.125963		-0.0267561
	-0.11373	0.0641766	0.36921		-0.101495	0.113973	0.0870028		0.0110403	0.156884	0.217981		-0.180498	0.0870967	0.158102		-0.0584716	0.221047	0.174729		-0.0156516	0.336847	0.176249		-0.00915035	0.196836	0.0383873		-0.11594	0.357749	0.0691163		0.0401169	0.249673	0.137022		-0.0208376	0.183406	0.189411		-0.0108924	0.273526	0.0845913		-0.0303365	0.262541	0.061254		0.0350541
	-0.0267166	0.093745	0.210707		-0.0103705	-0.0204641	0.111966		0.134428	0.250355	0.0418759		-0.269045	0.114062	0.237413		0.00872496	0.259975	0.201331		0.132749	0.334724	0.172658		-0.0568907	0.236044	0.10971		-0.0772688	0.262641	0.134045		0.00556451	0.249849	0.136975		-0.0457076	0.183709	0.188543		-0.0604064	0.17997	0.0906222		-0.0196126	0.405582	0.150119		0.0390758
	0.0585113	0.196827	0.1973		0.086347	0.239323	0.31424		-0.0787242	0.170582	0.204157		0.0227328	0.120823	0.351825		0.036447	0.226789	0.133734		0.0534851	0.334453	0.13476		0.0951592	0.312123	0.121485		-0.0148399	0.29453	0.243814		-0.000436752	0.249914	0.136921		0.0280618	0.185022	0.187952		0.0190671	0.207941	0.199203		0.104797	0.237878	0.170424		0.0154543
	0.0169847	0.0749205	0.28193		0.12146	0.140681	0.321786		0.0593191	0.240958	0.272376		0.150084	0.172189	0.231214		0.0664868	0.193894	0.105758		0.0683038	0.333492	0.152723		-0.0103674	0.236839	0.0350708		0.00310227	0.26746	0.00202946		0.00907697	0.250272	0.136224		0.0458404	0.185418	0.187865		-0.0473651	0.146846	0.162262		-0.0189363	0.338289	0.2124		0.0381742
	0.0846708	0.124906	0.2517		-0.143935	0.193159	0.341032		0.0761056	0.0546487	0.265476		-0.0279698	0.259432	0.337991		-0.0752251	0.244851	0.150571		-0.00383023	0.332557	0.193332		0.0219788	0.290692	0.151955		-0.00630837	0.341073	0.107536		-0.0767521	0.250423	0.13617		-0.0368722	0.185441	0.187513		-0.0874225	0.310758	0.125979		0.0183304	0.210548	0.116402		-0.087043
	0.0282498	-0.00958402	0.268869		0.0245797	0.0124303	0.344381		-0.0675836	0.191375	0.17061		-0.169423	0.127203	0.368044		-0.0471244	0.226039	0.0295512		0.0363344	0.332288	0.0719127		-0.00876326	0.20599	0.202986		0.0542769	0.369885	0.153902		0.0236862	0.251284	0.131084		0.0206626	0.186424	0.187078		-0.0272124	0.175984	-0.0230347		-0.0855453	0.227388	0.0865181		-0.0264552
	-0.0657614	0.307418	0.334148		0.0510685	0.174211	0.142679		-0.0133845	0.24061	0.272483		-0.19604	-0.0619565	0.27747		-0.00676592	0.330217	0.157349		0.0970816	0.332178	0.0879683		-0.0227289	0.192251	0.115535		0.0156675	0.200222	0.120898		-0.0399506	0.253773	0.131074		-0.00804077	0.186558	0.18613		-0.0101739	0.217168	0.157776		0.0455541	0.257407	0.166814		-0.0249562
	-0.148604	0.137976	0.18176		-0.0298904	0.222529	0.202061		0.0283497	0.073894	0.302205		-0.0720898	0.251372	0.294658		0.0242285	0.179299	0.146125		0.0256503	0.330763	0.0735134		0.0148861	0.210064	0.124058		-0.0777147	0.300494	0.158304		-0.0244203	0.254297	0.130753		0.0604868	0.186581	0.185798		0.0429609	0.288593	0.155368		-0.0616498	0.324941	0.126987		-0.0153379
	0.00960582	0.0779406	0.329856		-0.10115	0.104688	0.165521		0.0326565	0.140965	0.105264		-0.0579607	0.0167036	0.336211		0.0160841	0.18532	0.0729318		-0.0553872	0.329122	0.0730913		0.000864989	0.28345	0.227018		-0.0310169	0.234418	0.149886		0.115685	0.255378	0.130342		0.0295596	0.187731	0.185153		-0.0659786	0.168907	0.0271466		0.0408168	0.215367	0.0335083		0.0207053
	0.117988	0.144284	0.235063		0.0528295	0.245209	0.0912574		0.038937	0.00502464	0.27287		0.106295	0.196194	0.138967		-0.00830968	0.110709	0.183535		0.0665514	0.328033	0.123076		0.00802086	0.209149	0.11551		-0.00133422	0.220647	0.162524		0.0130384	0.256016	0.124318		-0.0543546	0.188622	0.184664		0.00838297	0.261853	0.14418		0.0292508	0.203529	0.041856		0.0663747
	-0.0657082	0.111885	0.140029		-0.0587161	0.257174	0.285439		-0.0766208	0.0918067	0.186498		-0.0984596	0.367809	0.25672		0.0220782	0.156961	-0.0525787		-0.0752689	0.326851	0.0515145		-0.0985309	0.155583	0.0698449		0.0310694	0.121779	0.167041		-0.0522577	0.256977	0.123631		0.0841404	0.190297	0.184379		-0.0474074	0.215291	0.0998576		-0.00763918	0.24506	0.0596537		-0.0303273
	0.0103592	0.118612	0.314427		0.121613	0.334852	0.271007		-0.087225	-0.00791199	0.36882		-0.0302955	0.215978	0.232307		-0.00862327	0.238117	0.158365		0.0887713	0.325779	0.0752681		0.035181	0.273158	0.0700077		0.0309929	0.185914	0.043883		0.109496	0.261392	0.120998		0.0160959	0.190404	0.18406		0.00144487	0.223609	0.0545816		0.0379861	0.183244	0.20724		-0.0583784
	0.0744091	-0.0788603	0.346448		-0.109171	0.12972	0.355649		0.0548417	0.141601	0.242417		-0.0691282	0.187527	0.426083		0.0319466	0.194817	0.116338		-0.106714	0.324203	0.0960589		-0.026561	0.143173	0.19001		0.0281322	0.26438	0.165948		0.0763249	0.26425	0.120095		0.0273043	0.191983	0.183661		0.0113629	0.30409	0.170921		-0.0533242	0.177797	0.0763082		-0.0174094
	-0.0262469	0.100088	0.201046		0.148109	0.184025	0.178868		-0.0823972	-0.0919491	0.196357		-0.0132193	0.230061	0.256953		-0.00562211	0.333708	0.251688		-0.038385	0.323902	0.0278997		-0.0104007	0.264196	0.0583804		-0.00498324	0.207348	0.216335		-0.026181	0.264324	0.11708		0.104894	0.193431	0.183163		0.0621184	0.30865	0.0720103		-0.0331769	0.222751	0.14176		-0.0165407
	0.00351282	0.197844	0.006063		0.0622156	0.154723	0.204568		0.0547136	0.188273	0.216563		0.0108162	0.265667	0.307687		0.0577217	0.244674	0.0344866		-0.1145	0.323487	0.200891		-0.042942	0.250934	0.145254		0.116079	0.168867	0.090366		0.0510393	0.264898	0.116077		0.0914331	0.193569	0.18296		0.00849896	0.261788	0.144492		-0.0154856	0.293978	0.0262124		0.0448459
	-0.0737063	0.159495	0.212524		0.0952697	0.0433352	0.287289		-0.040923	0.0879976	0.255025		0.152324	0.121961	0.378839		-0.132408	0.199138	0.0832924		-0.0903251	0.32262	0.0379604		-0.116508	0.404082	0.0944582		-0.0404592	0.185712	0.112441		0.0772415	0.265338	0.115612		0.0362938	0.193686	0.181878		-0.0345276	0.344862	0.116912		-0.0634917	0.274333	0.16835		0.0230778
	-0.111663	0.170837	0.336507		-0.0519559	0.124304	0.199168		-0.00228789	0.210806	0.24476		-0.0897501	0.0961299	0.0306182		-0.0401311	0.296325	0.18845		-0.0318509	0.320011	0.0977996		-0.077348	0.264296	0.090439		0.038768	0.214753	0.0621128		0.0908034	0.269276	0.115102		0.0116006	0.194561	0.181635		-0.00429527	0.214408	0.151874		-0.0278996	0.350755	0.120187		0.0529561
	0.0514289	0.0782069	0.350685		-0.00867694	0.0938932	0.328367		-0.00564782	0.0667153	0.22709		-0.124099	0.0188024	0.105826		0.00970574	0.186991	0.118949		0.081009	0.319415	0.137352		-0.00489306	0.315109	0.178475		-0.0238056	0.238249	0.218331		-0.0380179	0.269307	0.114913		0.00119086	0.194866	0.181507		0.0288971	0.310431	0.11131		-0.0225811	0.24412	0.0770258		0.0208034
	-0.0480444	0.166	0.126777		-0.0644119	0.063618	0.355461		0.0619059	0.187211	0.210209		0.00383646	0.369612	0.246739		0.075813	0.31287	0.0112356		0.00248614	0.319383	0.0874738		0.0184046	0.239342	0.264026		0.0241654	0.340541	-0.0188022		0.040444	0.269918	0.11179		-0.0866816	0.194955	0.181076		0.0693818	0.270048	0.169586		-0.0418849	0.276842	0.322187		0.0305953
	0.127801	0.277075	0.152156		-0.101775	0.0676997	0.0955356		-0.0213852	0.163428	0.120455		-0.147333	0.0939851	0.278096		0.135821	0.255999	0.0756976		-0.0998251	0.317731	0.197535		0.00152807	0.223187	0.176482		0.0139168	0.280366	0.173502		-0.0207735	0.270682	0.110279		-0.0643528	0.195102	0.180667		0.00911953	0.212531	0.134744		0.103388	0.249489	0.0954738		-0.0500744
	0.0752178	0.0447604	0.253405		-0.151652	0.202305	0.271971		-0.153377	0.0820291	0.164214		-0.0268179	0.209798	0.192896		-0.0167547	0.266404	0.00546555		-0.0844036	0.316228	0.173054		-0.0966662	0.269352	0.127316		0.00891866	0.147662	0.09978		0.0195588	0.271129	0.109362		-0.00472939	0.1953	0.179897		-0.0485857	0.299098	0.0303697		-0.0434402	0.223776	0.149645		0.0190146
	-0.126219	0.167785	0.334917		0.0829337	0.0936632	0.280176		0.0626929	0.20298	0.139038		-0.0523772	0.160001	0.197003		0.0449551	0.280167	0.14356		-0.0180761	0.315153	0.184182		0.0550179	0.317274	0.00105536		0.0159578	0.283367	0.176903		0.0138015	0.274005	0.108741		-0.00318323	0.195505	0.179862		0.0261543	0.206311	0.169316		-0.00104928	0.340137	0.0993858		-0.000945381
	-0.165343	0.26787	0.26762		0.129066	0.144009	0.226991		0.0723547	0.0345877	0.245886		-0.00253169	0.153643	0.176216		-0.104853	0.298369	0.168566		-0.0897652	0.314243	0.164165		0.103275	0.223619	0.0586693		0.0167661	0.187882	0.10581		-0.0298205	0.27672	0.107642		-0.0697701	0.195865	0.179364		-0.0756184	0.18832	0.222112		0.000892029	0.217473	0.0414737		-0.0374202
	-0.111984	0.150464	0.373137		0.0663734	0.100428	0.113312		0.17483	0.117475	0.126905		0.0809576	0.25882	0.126393		-0.0110492	0.268134	0.203664		0.0297328	0.313681	0.123229		0.045507	0.260182	0.118458		-0.0999517	0.211432	0.0631218		-0.0165224	0.277078	0.107266		-0.0342038	0.196959	0.178127		0.0185276	0.251949	0.163125		-0.0162744	0.269387	0.197036		-0.0270766
	-0.198778	0.0859492	0.161488		-0.011548	-0.12112	0.231372		-0.17505	0.0482777	0.215281		-0.0490345	0.240777	0.254296		-0.150824	0.250597	0.114407		0.0368709	0.313531	0.186765		0.0187773	0.249959	0.20899		-0.0113305	0.182592	0.12975		-0.00153402	0.27713	0.104925		-0.00980436	0.197826	0.177428		0.0115085	0.195715	0.0783954		-0.0901402	0.234212	0.249894		-0.0384594
	0.0841755	-0.0470148	0.160549		0.055028	-0.0196567	0.337486		0.140316	0.0234344	0.460358		-0.0487028	0.110623	0.156249		0.0307524	0.344288	0.147506		0.0261414	0.313469	0.18925		-0.0198088	0.289576	0.109937		0.0394634	0.18677	0.0814267		-0.0497553	0.278043	0.103858		-0.0199155	0.198196	0.177401		0.0582414	0.257059	0.105445		0.036789	0.245492	0.171673		-0.0726587
	-0.0519096	0.0337212	0.172743		0.0417364	-0.0123288	0.261572		-0.0315252	0.19499	0.234925		-0.0681618	0.198788	0.16109		-0.0142569	0.265023	0.0270609		0.0639661	0.312216	0.117145		-0.10133	0.300036	0.212694		0.0558047	0.350878	0.0319238		0.018245	0.280147	0.103529		0.0361594	0.198617	0.177282		-0.03442	0.198143	0.139023		-0.0106227	0.295413	0.0865363		-0.0362343
	0.0108504	0.280703	0.177445		0.0790488	0.190345	0.174217		0.0753916	0.224529	0.386066		-0.0753271	0.0954859	0.417851		0.0573751	0.251541	0.0430412		-0.145863	0.312044	0.155325		-0.0504181	0.311968	0.0492295		0.0132243	0.270416	0.0475328		-0.0866767	0.281643	0.103063		-0.0246551	0.198677	0.176906		0.00583896	0.235306	0.0882953		0.0288263	0.194853	0.187379		-0.0266847
	-0.0557411	0.0686306	0.280008		-0.0739412	0.227082	0.171841		-0.061962	0.0450763	0.384596		0.0827213	0.205568	0.35115		-0.017996	0.205477	0.0416071		-0.0236144	0.310342	0.152277		-0.0540746	0.218522	0.108719		-0.010273	0.251817	0.0443589		-0.114981	0.281644	0.0982347		-0.0742651	0.19899	0.17618		-0.0497879	0.20382	0.0959127		0.0497618	0.281519	0.0376857		-0.0193962
	0.0711572	0.0714823	0.315835		0.0339177	0.146646	0.142302		-0.111631	0.0644017	0.343122		-0.153921	0.148595	0.264491		-0.0105559	0.264841	0.178489		-0.0102189	0.309985	0.135815		-0.00384271	0.322386	0.226075		-0.0535838	0.242276	0.0941975		-0.0395846	0.287545	0.0952213		0.0317276	0.199257	0.175916		0.0588523	0.279474	0.126229		0.00560154	0.298349	0.104364		-0.0360076
	-0.0102039	0.00684435	0.353993		0.0174742	0.101439	0.179416		0.0599618	0.113807	0.213236		0.000968229	0.0931567	0.33618		0.090372	0.236889	0.0996159		-0.0630249	0.308284	0.0797906		0.0766597	0.281456	0.152352		-0.0420935	0.149091	0.0902955		0.0195143	0.288601	0.0952082		-0.0585889	0.199519	0.175673		0.0398711	0.373593	0.174246		-0.037515	0.295998	0.111129		0.0347309
	0.0304817	0.187099	0.296031		-0.189146	0.20999	0.148424		0.148697	0.214704	0.109964		-0.035298	0.0827659	0.286728		-0.0717972	0.293924	0.0968731		-0.0601643	0.308273	0.181489		-0.0697618	0.202222	0.177365		0.0505684	0.211229	0.126074		-0.0241304	0.289501	0.0943299		-0.0319462	0.199884	0.175616		-0.030482	0.295375	0.124895		0.0646342	0.275532	0.0873157		-0.00432164
	-0.136883	0.230573	0.327274		-0.0169484	0.0189769	0.110327		0.0733458	0.0589126	0.294137		0.0139942	0.128456	0.163257		0.00211749	0.200032	0.0503993		0.0500335	0.307884	0.0743446		-0.0589958	0.152422	0.0395708		-0.023715	0.265889	0.0924638		0.0272849	0.289733	0.0941958		-0.0915106	0.200048	0.175425		-0.0422452	0.141204	0.127336		-0.0278637	0.253662	0.114238		0.0314349
	-0.085483	0.0410203	0.299965		0.0211136	0.0279381	0.338533		0.0108988	0.0648225	0.122087		0.0645862	0.277392	0.000975603		-0.0867558	0.086196	0.147146		0.0387378	0.307694	0.22313		-0.0734138	0.234071	0.0765691		0.022624	0.235529	0.0300973		-0.00718518	0.291994	0.0914959		-0.0033048	0.200741	0.174991		0.000602397	0.248499	0.199944		0.00484597	0.287695	0.156091		-0.0207755
	0.0910645	0.0829718	0.329902		0.0822379	0.163188	0.31173		-0.07188	0.144776	0.131906		0.0285749	0.130292	0.255241		0.117083	0.228718	0.197702		0.0833629	0.307318	0.180921		-0.0181633	0.297869	0.00980944		-0.0484828	0.213364	0.0968024		-0.0750679	0.292582	0.0904793		0.0265489	0.200818	0.174832		0.0519159	0.278086	0.137057		-0.0523017	0.243415	0.101321		0.0439601
	-0.0805132	0.0720204	0.286093		0.0340175	0.0685919	0.382248		0.162855	0.174153	0.228162		0.0591614	0.177846	0.270192		0.167811	0.213626	0.0633488		0.122379	0.306879	0.154337		0.0306708	0.273424	0.142867		-0.110803	0.21811	0.0838774		0.0256642	0.292699	0.0902478		0.122033	0.201023	0.172201		0.0498565	0.279148	0.0877904		-0.0834996	0.254994	0.0394195		0.0451034
	0.0765571	-0.124593	0.334167		0.16009	0.123643	0.29972		0.0379066	0.116117	0.350697		-0.018334	0.0055745	0.263326		-0.0220296	0.331299	0.21256		0.0437999	0.306603	0.060717		-0.00638694	0.199704	0.185925		0.0191966	0.24895	0.0625763		0.0585296	0.299318	0.0889492		0.0162031	0.201695	0.172061		0.0369553	0.29841	0.0998825		-0.0109962	0.269558	0.175937		0.0199458
	0.156599	-0.0160953	0.343907		0.0167181	0.180101	0.316011		-0.0751634	-0.0592637	0.233254		0.028556	0.145884	0.335997		-0.0839554	0.328874	0.230196		0.0128978	0.306345	0.122047		0.0604651	0.246191	0.101582		0.0204128	0.36749	0.0052779		0.0401708	0.299838	0.0884532		-0.066129	0.201828	0.172043		0.0215348	0.215764	0.0778918		0.0371592	0.277003	0.184071		0.00822484
	-0.0467033	0.0367605	0.213083		0.0642337	0.0410098	0.318658		-0.139182	0.0111273	0.323641		0.0454289	0.262911	0.120278		0.025017	0.225587	0.15189		-0.0255056	0.305558	0.112526		-0.0267312	0.173205	0.0313509		-0.0266773	0.325207	0.0684533		-0.110537	0.304053	0.0875358		0.0894518	0.204818	0.171122		-0.0347374	0.256606	0.0458458		-0.0666742	0.270011	0.214186		-0.0390025
	0.00899324	0.1367	0.296317		0.0102286	0.249484	0.320269		-0.074149	0.108041	0.250855		0.0757717	0.208881	0.273298		0.104309	0.22297	0.0765983		0.0575298	0.30511	0.151569		0.0475883	0.298092	0.263715		-0.023051	0.261989	0.0844651		0.0401958	0.304786	0.0861564		-0.0806948	0.204857	0.170992		-0.0380629	0.373292	0.107173		0.00214422	0.132256	0.0830003		0.0192642
	-0.103264	0.21619	0.326392		-0.129291	0.0853304	0.406111		0.0562118	0.0526557	0.354764		-0.0793451	0.32686	0.172954		-0.0394708	0.186369	0.10286		-0.00371671	0.304948	0.0959092		0.038511	0.270768	0.181531		0.00047937	0.246721	0.126715		0.0202744	0.30603	0.0829098		0.0482135	0.204978	0.170603		0.0470899	0.243435	0.0551293		-0.0329294	0.193821	0.191385		0.0223379
	0.0239281	-0.00280003	0.195265		-0.0758433	0.187936	0.351667		-0.0719958	0.26756	0.301524		-0.0618892	-0.0136206	0.28549		0.004541	0.29147	0.0330481		0.0743036	0.304833	0.0645602		0.0833496	0.235456	0.0192153		0.0134343	0.350197	0.138203		-0.00296118	0.306622	0.0828525		0.0372318	0.205367	0.169445		-0.0321308	0.253111	0.0991982		0.0978732	0.344727	0.133197		-0.0386688
	-0.0291748	0.256068	0.334947		0.107066	0.035734	0.281769		-0.0760742	0.25772	0.186063		0.137207	0.130121	0.262533		0.062557	0.265201	0.116037		-0.136263	0.303931	0.13872		0.0255144	0.21571	0.169535		-0.0620243	0.176194	0.0609669		-0.0431506	0.308412	0.0826644		0.169353	0.205413	0.169232		0.15761	0.123239	0.115835		-0.0277626	0.315288	0.0658762		-0.0489019
	-0.0838751	0.150677	0.216904		0.0402236	0.214231	0.262621		0.0577828	0.181739	0.264657		-0.1075	0.158933	0.249045		0.00893725	0.207027	0.121022		0.0137396	0.303499	0.167686		0.0421829	0.306872	-0.00214023		0.0175663	0.300306	0.011972		-0.000603684	0.309879	0.0752201		-0.00320226	0.205477	0.169097		-0.0693341	0.262961	0.177194		0.0333215	0.18654	0.0764254		0.0513028
	-0.0518892	0.00554357	0.375257		0.0283542	0.0632064	0.225906		0.0584092	0.173552	0.370332		-0.0133259	0.174975	0.305065		-0.0358052	0.24504	0.140714		0.023137	0.30279	0.162076		-0.0611591	0.308176	0.0908382		-0.0152458	0.310756	0.114639		-0.0752521	0.310543	0.0742097		-0.0305609	0.205516	0.168668		0.0277263	0.267861	0.204559		0.0247908	0.228222	0.0246712		-0.0395759
	0.0640112	0.0968633	0.350449		-0.0939065	0.131058	0.223514		-0.0489384	0.175712	0.350432		-0.0264792	0.110854	0.367847		-0.0587292	0.216238	0.213784		-0.0250608	0.302368	0.155956		0.0378111	0.280077	0.0215167		0.0321161	0.255423	0.165573		-0.0248815	0.315448	0.0627561		0.0088214	0.206087	0.168506		0.0610465	0.295608	0.150397		0.0510164	0.225228	0.135995		-0.0526611
	0.0064318	0.174315	0.26948		0.0811611	0.128455	0.223265		-0.0677906	0.124455	0.230684		-0.0508244	-0.0380309	0.15624		-0.0446533	0.231776	0.147766		-0.0126214	0.301675	0.154566		0.0384781	0.253364	0.159812		-0.0258374	0.363914	0.106897		0.0437531	0.320579	0.0583392		-0.0296889	0.206233	0.168089		0.0247932	0.203536	0.201045		0.0689961	0.232716	0.0944433		0.020726
	-0.0153663	0.263831	0.266525		0.0501165	0.163929	0.289482		0.0944798	0.0513166	0.260123		0.0603085	0.187304	0.286928		-0.0432666	0.199977	0.114281		-0.00877699	0.301293	0.139713		-0.0288694	0.267872	0.171349		-0.069674	0.260201	0.0853344		-0.0688829	0.321107	0.0562993		-0.0478031	0.206681	0.167559		0.0244556	0.279798	0.168297		-0.0689079	0.302668	0.0551559		0.00981623
	-0.147354	0.0342566	0.0314447		-0.178823	0.0182435	0.294371		0.0844694	0.0685792	0.332806		0.0524742	0.0984301	0.0861419		-0.0116829	0.269464	0.124055		-0.0457698	0.301143	-0.00190747		-0.0550263	0.189324	0.106736		-0.0469571	0.385036	0.116288		0.00967558	0.32785	0.048114		0.0146108	0.20675	0.167249		-0.0372062	0.36768	0.120361		0.0489863	0.260305	0.120055		-0.0429461
	-0.0493558	0.181268	0.291854		-0.124814	0.163042	0.332245		-0.115998	0.222468	0.424836		0.0544924	0.101928	0.409748		-0.0212509	0.268203	0.0410661		0.0324586	0.300303	0.170653		-0.0304752	0.317129	0.206628		-0.0525738	0.252109	0.130592		0.000759024	0.333344	0.0423806		-0.0505206	0.206881	0.167123		-0.00865725	0.211839	0.0484458		0.124204	0.288198	0.063703		-0.00780238
	-0.0490866	0.0926478	0.309002		0.101137	0.163034	0.273326		0.0393875	0.152775	0.137852		0.0157706	0.172621	0.331601		0.0328163	0.24752	0.0586837		0.028606	0.299654	0.111348		-0.0182386	0.387193	0.0746668		0.0116926	0.204204	-0.000543071		-0.0169119	0.337929	0.0407332		0.0114285	0.207422	0.166638		0.0146779	0.259026	0.135999		0.0410397	0.338563	0.0432736		-0.01
	-0.282547	0.233106	0.334222		-0.026141	0.168738	0.192537		0.108431	0.119343	0.164613		-0.0190767	0.0870667	0.214815		-0.0630801	0.375285	0.146816		-0.0348025	0.299516	0.105758		0.199799	0.25988	0.0647782		0.0212925	0.274564	0.24156		-0.0207655	0.348179	0.0168022		0.00957667	0.207503	0.166572		0.0733016	0.285698	0.155741		0.00255538	0.234193	0.096344		0.00811134
	0.0266489	0.273346	0.118219		0.0111668	0.128289	0.204762		0.0142909	0.154831	0.234706		0.0126984	0.0482082	0.271234		-0.0777121	0.326006	0.210875		-0.0247483	0.299425	0.145835		-0.0426671	0.209726	0.135725		-0.000411231	0.318172	0.18385		-0.00380702	0.355155	0.00942843		0.0443781	0.208025	0.166176		0.0176819	0.315696	0.149717		0.124367	0.282821	0.151352		-0.0675807
	0.00161648	0.0886394	0.314208		-0.153113	0.194842	0.131497		0.049758	0.277541	0.0337353		-0.101981	0.0649496	0.231049		0.00298243	0.2297	0.145109		0.0333221	0.299326	0.0575244		0.0360913	0.269347	0.208594		0.0863246	0.320858	0.100126		-0.025427	0.380136	0.0051634		-0.0697196	0.208381	0.165648		-0.0661835	0.252695	0.184408		0.0397959	0.284217	0.0933941		0.0154188
					0.0505053	0.0517002	0.340541		0.121812	-0.00246448	0.0968376		0.125197	0.151471	0.137462						-0.0582792	0.298999	0.143668		0.0375244	0.187162	-0.0726796		-0.0900934	0.211826	0.154103						0.0479158	0.20886	0.165021		-0.0602835	0.158978	0.133193		-0.00339132	0.232048	0.151165
					-0.010072	0.116881	0.23266		-0.00257821	0.219254	0.222857		-0.150237	0.0682494	0.257282						-0.0712858	0.298821	0.141497		0.0490032	0.138978	0.0978427		0.0771826	0.143769	0.117368						-0.00768503	0.209242	0.164633		0.0102585	0.192068	0.105806		-0.0318154	0.189563	0.13697
					-0.0509094	0.0362377	0.100343		0.213508	0.0882188	0.268168		-0.109367	0.172168	0.271311						0.119878	0.297887	0.0766585		-0.0452065	0.20175	0.106774		-0.0202919	0.322884	0.121026						-0.117024	0.20929	0.163743		0.0294004	0.211396	0.154729		-0.0222248	0.193162	0.113159
					0.0893127	0.1577	0.189567		-0.029507	0.116266	0.337237		0.0699151	0.188039	0.35151						-0.07623	0.29737	0.202013		-0.0451347	0.22026	0.163172		-0.0545751	0.280093	0.124606						0.128238	0.209975	0.162574		0.072984	0.243743	0.222571		0.0296493	0.249223	0.135587
					-0.169159	0.0345082	0.180898		-0.0981471	0.110215	0.379364		0.132503	0.20187	0.207118						-0.0550848	0.297306	0.100585		-0.0563317	0.287781	0.130722		0.0107851	0.340359	0.0511849						0.0259085	0.210162	0.162413		-0.0308717	0.165817	0.131747		0.0599086	0.186777	0.105933
					0.0255317	-0.0365653	0.183052		0.0561504	-0.0155314	0.309014		0.0701317	0.235044	0.210687						-0.102068	0.297263	0.134704		-0.0233326	0.325107	0.24607		-0.025381	0.257376	0.129996						0.0925995	0.210275	0.16169		0.0156384	0.226945	0.173504		0.0468616	0.271051	0.147997
					-0.0176167	0.0296357	0.194443		0.11466	0.231591	0.286287		0.0188651	-0.00238147	0.260448						-0.10126	0.297136	-0.0338072		0.0860494	0.180848	0.157047		0.0511864	0.237183	0.172174						-0.0142546	0.21096	0.161393		0.101167	0.228509	0.141804		-0.0267541	0.25963	0.019196
					-0.0748775	0.178408	0.142551		0.133016	-0.00975612	0.355418		-0.129432	0.125086	0.300616						-0.126459	0.297039	0.188797		0.0354644	0.273922	0.125753		0.0162831	0.356455	0.171697						0.0561385	0.211219	0.161342		0.00223177	0.178323	0.11769		0.00359995	0.254365	0.182607
					-0.065601	0.038046	0.155295		-0.161243	0.0762487	0.251526		-0.168252	0.14815	0.321972						0.0635325	0.296719	0.202182		0.0218514	0.324652	0.18943		0.0769915	0.323816	0.144589						-0.018223	0.211361	0.160993		0.0647167	0.225592	0.0913676		0.0437379	0.306227	0.0995787
					-0.0281962	0.247073	0.324141		-0.0727895	0.16442	0.189603		0.13948	0.103065	0.27853						0.0487124	0.296567	0.0867601		-0.0890014	0.245752	0.219692		0.0554744	0.118621	0.138655						0.00113381	0.211775	0.160581		-0.113467	0.281962	0.0922957		-0.0323408	0.247362	0.130511
					-0.0310506	0.110731	0.19397		-0.0804573	0.049681	0.190955		-0.0779323	0.0445904	0.156386						0.138574	0.296103	0.0448486		0.0381745	0.360084	-0.00199621		0.11095	0.285236	0.166738						-0.0229673	0.211898	0.160566		-0.0165486	0.255687	0.0564083		-0.0622903	0.216439	0.118731
					-0.0683513	0.234336	0.230846		0.0139468	0.156584	0.31464		0.0885751	0.173484	0.320124						-0.0117913	0.296031	0.220289		-0.00982657	0.218763	0.138948		-0.0254917	0.346078	0.121668						0.0150635	0.212213	0.160481		0.0808248	0.289548	0.0604714		-0.00892792	0.253826	0.142683
					0.00725763	0.174904	0.130484		-0.148294	0.15797	0.168956		0.0670547	0.0681536	0.245143						-0.00395207	0.295992	0.141027		-0.0302363	0.325769	0.0905962		-0.00573791	0.287888	0.136498						0.0301297	0.212229	0.159936		-0.112292	0.22782	0.174779		-0.0021419	0.307709	0.104355
					0.0675649	0.217426	0.160309		0.19269	0.0860542	0.208374		0.00452799	0.0967517	0.224595						0.0306469	0.295537	0.0739851		0.0321418	0.23755	0.0833324		-0.0168526	0.251268	0.184792						0.0616405	0.212962	0.15986		-0.0684751	0.299498	0.184694		0.0275499	0.231953	0.107825
					0.0409471	-0.0162425	0.304056		0.0549765	0.0819486	0.169858		-0.0490408	0.0733087	0.285656						0.114294	0.295356	0.157285		-0.184145	0.2963	0.0294136		0.0254991	0.320247	0.1012						0.0343697	0.212963	0.159513		0.0298482	0.190208	0.0504326		0.00457895	0.186857	-0.00113776
					0.170735	0.139624	0.27559		0.0378987	0.308273	0.236635		0.115763	0.116067	0.160131						0.0224424	0.295278	0.131048		0.0206744	0.110729	0.0859075		-0.0194184	0.28987	0.0717945						-0.0407815	0.213094	0.159337		0.010967	0.189592	0.184148		-0.0235057	0.29456	0.0985646
					-0.0397848	0.0544869	0.417769		0.0506031	-0.00781558	0.283811		-0.0679158	0.190199	0.251016						0.0378601	0.294471	0.15213		0.110002	0.273506	0.0936053		-0.0161015	0.190517	0.270602						0.00396803	0.213171	0.158894		-0.016025	0.273344	0.121457		-0.0895866	0.244051	0.142016
					0.0122518	0.206451	0.165893		-0.0299409	0.115092	0.197632		-0.108665	0.182972	0.309548						-0.119755	0.294354	0.0866304		-0.0861783	0.335535	0.164404		0.0807684	0.308248	0.171067						0.0723247	0.213533	0.158574		0.000742818	0.211166	0.0666102		0.0339849	0.275483	0.144617
					-0.0725629	0.17849	0.235823		0.129681	0.344913	0.252046		0.0699494	0.218755	0.292584						-0.0785121	0.294197	0.204179		0.0123105	0.310313	0.148376		-0.0250084	0.255326	0.219916						0.017016	0.213773	0.158428		0.0151779	0.255263	0.172867		0.00316648	0.184685	0.151028
					-0.0603357	-0.0258241	0.367326		0.0583392	0.110485	0.126209		-0.0111436	0.171317	0.306183						0.00728314	0.294113	0.0820985		-0.077275	0.194262	0.227763		-0.0462244	0.367959	0.216459						-0.0544308	0.214177	0.158056		0.0960702	0.178077	0.124905		-0.0539556	0.304938	0.0853321
					-0.00568727	0.061655	0.265923		-0.0434636	0.118182	0.274007		0.00689876	0.0280995	0.172341						0.0939738	0.293319	0.129961		-0.00745428	0.247504	0.11792		0.122936	0.197225	0.295705						-0.0214873	0.215673	0.157765		0.0682082	0.139422	0.105101		-0.035452	0.229234	0.0430897
					0.128359	0.200273	0.19911		-0.00250754	0.196476	0.347048		-0.0912223	0.051266	0.269633						0.0790348	0.292964	0.0433407		-0.0475543	0.236603	0.0929223		0.0599049	0.184274	0.0848144						0.00697767	0.215853	0.157696		-0.0427021	0.167727	0.111072		-0.0382491	0.362145	0.176739
					0.0513169	0.013455	0.395898		0.00367433	0.0885218	0.209535		-0.101462	0.206679	0.245026						-0.0921979	0.292263	0.123441		-0.0677596	0.226622	0.0993284		-0.0658334	0.283312	0.0584511						0.0511115	0.216199	0.157651		-0.0365066	0.235833	0.14937		0.0300074	0.211788	0.119404
					-0.162242	0.0930207	0.155914		-0.0126232	0.0310338	0.292472		0.0203558	0.174513	0.0353509						-0.050673	0.292029	0.0634772		0.00739615	0.256499	0.113021		-0.0857384	0.151671	0.188516						0.0303315	0.216225	0.156806		-0.0992103	0.237061	0.0608554		0.0331748	0.194417	0.256326
					0.0716091	0.135939	0.198419		0.125912	0.191141	0.0294945		0.201833	0.19145	0.310119						-0.0218972	0.291419	-0.0208764		-0.0302711	0.272553	0.0705783		-0.0916258	0.263348	0.230844						0.00428545	0.216319	0.156746		-0.0467779	0.295764	0.143193		-0.0467751	0.199006	0.0985403
					-0.117966	0.0164064	0.166805		-0.205261	0.189676	0.0542563		0.123758	0.025616	0.183069						-0.0205927	0.291027	0.0805598		-0.0636393	0.222689	0.0719889		-0.0451728	0.214996	0.0941842						-0.0628582	0.216792	0.156145		0.00437348	0.227205	0.192959		-0.0191794	0.254567	0.0910906
					-0.16717	0.102597	0.277396		0.0272864	0.24561	0.199507		-0.0557677	0.164519	0.285313						0.00218783	0.290904	0.141249		0.00682108	0.276133	0.116062		-0.0808003	0.23584	0.311492						-0.0101197	0.216981	0.155363		-0.00593076	0.227707	0.155695		-0.0500653	0.308615	0.156388
					-0.128455	0.0798431	0.132725		-0.016288	0.198515	0.153698		0.047311	0.286425	0.359639						0.0495044	0.28927	0.181957		-0.0684124	0.229326	0.0563486		0.0597851	0.267887	0.194195						-0.00017623	0.217252	0.155115		0.0273439	0.146258	0.0614087		-0.085238	0.197508	0.135796
					0.0698209	0.125679	0.206223		-0.0953643	0.0427575	0.0745231		-0.0147567	0.161811	0.403902						0.117924	0.288793	0.0218251		0.0382665	0.28017	0.156937		0.104693	0.186064	0.0841474						-0.0464592	0.21737	0.155049		0.0113097	0.257801	0.122043		-0.0803745	0.24367	0.0528763
					0.145949	0.070599	0.326145		0.160598	0.165778	0.322694		0.104958	0.187464	0.205798						-0.031126	0.288786	0.14158		-0.0561895	0.310943	0.0796101		-0.0663373	0.237985	0.0867709						-0.0289243	0.217753	0.154787		0.0444129	0.277467	0.124547		-0.00282611	0.147843	0.166539
					-0.0266626	0.267447	0.341264		0.0834958	0.202688	0.374819		-0.0290153	0.146388	0.373659						0.0106183	0.287867	0.165109		0.0614085	0.182531	0.0660418		0.0509349	0.335928	0.101724						0.0593496	0.217831	0.154245		0.0162584	0.31201	0.101177		0.0314615	0.285898	0.14856
					0.226975	0.143977	0.126888		0.14002	0.185842	0.289534		-0.113097	0.0252877	0.382834						-0.0820251	0.287866	-0.00421409		-0.0836652	0.246461	0.218314		0.01704	0.239206	0.137543						-0.0276225	0.217978	0.153697		-0.0598878	0.304044	0.0719998		0.000975296	0.214947	0.136694
					0.0206585	-0.044536	0.178985		0.185556	0.0233776	0.261566		0.0686061	0.103243	0.228285						-0.0653748	0.287591	0.0598395		-0.0575009	0.197689	0.154464		-0.0645002	0.154798	0.119381						-0.0132579	0.218145	0.153635		0.0506977	0.174425	0.090752		-0.0705847	0.252886	0.0671704
					-0.100071	0.216772	0.108857		-0.11442	0.0729505	0.170259		0.0172396	-0.0128322	0.271917						0.0725085	0.287253	0.135844		0.0409321	0.259676	0.0988566		-0.026991	0.264336	0.138724						-0.000590629	0.218476	0.15355		0.0485341	0.2497	0.153816		0.0360533	0.246414	0.140258
					0.182217	0.14243	0.469351		0.0318522	0.314027	0.351074		0.0206694	0.0960067	0.222398						0.00689493	0.2866	0.195872		0.0186789	0.106451	0.198065		-0.0155313	0.263517	0.0424582						0.0437142	0.218978	0.153327		0.0519513	0.243173	0.149169		-0.00986208	0.284222	0.169176
					0.179947	0.0292047	0.335963		0.121693	0.215733	-0.0654547		-0.027345	0.108149	0.406993						0.0896801	0.286479	0.128934		0.0739452	0.252056	0.157401		-0.0240731	0.232163	0.123256						-0.0576409	0.21912	0.152803		-0.043926	0.204099	0.0853967		-0.000837684	0.282456	0.0547259
					-0.110212	0.15435	0.210672		0.0786978	0.148599	0.29702		0.028152	0.141754	0.30576						-0.0384064	0.286218	0.220476		0.0228895	0.163816	0.158971		-0.0814936	0.255771	0.169293						0.00202974	0.219896	0.152791		0.00999125	0.184413	0.149461		0.0114158	0.318785	0.133126
					-0.0115275	0.101274	0.246394		-0.11765	-0.0293141	0.321358		0.00147167	0.020265	0.240414						0.0924341	0.285855	0.0719125		-0.0177827	0.224828	0.133096		0.0800845	0.136004	0.11378						0.0831698	0.220494	0.152738		0.0139592	0.216988	0.213608		-0.0662193	0.276383	0.144527
					-0.0468163	0.0781687	0.372581		-0.127234	0.262986	0.279013		0.0449968	0.0146542	0.245786						-0.0672101	0.285621	0.142332		-0.0911718	0.250159	0.147753		-0.0141451	0.334926	0.0981084						0.0233209	0.22083	0.151573		-0.0852147	0.250926	0.163748		-0.00584021	0.283551	0.102628
					-0.125078	0.136098	0.133867		-0.0510502	0.00198564	0.358794		0.103741	0.0333136	0.06493						0.0323264	0.285513	0.0849207		-0.0954921	0.220177	0.13285		0.0983002	0.267024	0.113018						-0.047743	0.221169	0.151497		-0.0358253	0.122874	0.168421		0.0297437	0.120358	0.143627
					-0.0421997	0.201712	0.359291		-0.0118562	0.159493	0.218883		-0.0365442	0.0724587	0.161541						0.0574017	0.285424	0.154441		-0.0809816	0.277822	0.144011		0.00956721	0.184943	0.0703605						0.029606	0.221309	0.15129		-0.0722872	0.236941	0.150677		0.0558288	0.152012	0.147592
					-0.0348733	0.0690938	0.28946		-0.0124127	0.138712	0.301919		0.202634	0.171429	0.270871						-0.0175514	0.285396	0.123945		0.0327111	0.276904	0.100251		-0.0504204	0.245007	0.179999						-0.0179091	0.221399	0.151284		0.0165084	0.328268	0.168092		-0.0853897	0.22027	0.207819
					-0.0487258	0.226724	0.301602		0.0287232	0.112858	0.113539		-0.0190682	0.00984721	0.239137						0.028391	0.285045	0.149571		0.0996182	0.301196	0.0133446		0.032521	0.147142	0.097495						0.00210898	0.222039	0.150531		0.0024705	0.173543	0.100133		0.0456013	0.290358	0.0434067
					-0.0789202	0.248439	0.1827		-0.157794	0.0994027	0.150377		-0.00747755	0.20023	0.287529						-0.00681321	0.284453	0.174209		-0.0822606	0.252517	0.0425278		0.0532622	0.352366	0.160839						-0.0423533	0.222212	0.150163		-0.00816499	0.301478	0.150934		-0.0395096	0.207863	0.194393
					-0.0362838	0.17381	0.193636		0.108188	0.0819392	0.264545		-0.121172	0.39978	0.289768						0.0640567	0.284265	0.134582		0.000775937	0.191046	0.105281		0.0100403	0.357353	0.174548						0.0186008	0.222267	0.149669		0.101627	0.299028	0.12186		0.00029236	0.340369	0.145865
					-0.0327701	0.0995002	0.203486		0.0407392	0.0122307	0.218837		0.0491817	0.204513	0.356643						-0.012854	0.283707	0.00405345		-0.0122518	0.307612	0.0808639		0.0216767	0.201168	0.12064						-0.044174	0.222285	0.148325		-0.0500641	0.278699	0.076666		0.0285266	0.233654	0.115901
					-0.0572714	0.190631	0.230881		0.0774509	0.0990364	0.307144		-0.0867347	0.0951573	0.129028						0.00595278	0.283135	0.0770815		-0.0255709	0.226534	0.152901		0.115686	0.224922	0.0559954						-0.0156437	0.222441	0.148154		0.14717	0.303822	0.186398		0.0258397	0.21657	0.0594468
					0.134592	0.192024	0.180086		-0.115837	0.0528921	0.405629		-0.111451	0.0707201	0.0629797						0.0401056	0.282978	0.124762		-0.0527762	0.282724	0.0476328		-0.0309629	0.214924	0.148479						0.100824	0.222916	0.147749		-0.00761923	0.189621	0.070866		0.00792901	0.310956	0.150305
					0.128864	0.107473	0.419133		-0.0279915	0.240471	0.222902		-0.0856331	0.184815	0.391647						0.00769124	0.282686	0.139083		0.105831	0.188149	0.181025		0.0502113	0.231887	0.211381						0.0375211	0.222983	0.147075		0.0385326	0.267745	0.0581265		-0.0473302	0.340845	0.187151
					-0.195818	0.0703951	0.159024		0.0382096	0.277608	0.31095		0.0708672	0.119729	0.310008						-0.0837718	0.282684	0.117774		-0.0335617	0.213855	0.199096		0.0187644	0.23121	0.124736						-0.0244837	0.223134	0.1469		-0.0719995	0.230829	0.095536		0.0464793	0.256456	0.15189
					-0.146669	0.173554	0.157607		0.00282752	0.0362545	0.18203		0.0829638	0.100409	0.325799						0.162395	0.281941	0.164739		0.114145	0.164531	0.157142		-0.0489064	0.247727	0.135777						0.0128504	0.22338	0.14686		0.0153595	0.248651	0.0732106		0.060058	0.17807	0.206596
					-0.144259	0.137148	0.295921		-0.0118192	0.0697466	0.286563		-0.0140416	0.187015	0.33034						-0.0764516	0.281924	0.0593528		0.0487814	0.379134	0.133654		0.0642873	0.11454	0.0623461						0.0108437	0.223529	0.146274		0.0201075	0.199359	0.0890879		-0.00502543	0.230688	0.127963
					-0.0632096	0.0153616	0.140486		-0.0711951	0.168698	0.118255		-0.00619118	0.0734308	0.138058						0.0729897	0.281831	0.0720332		0.00399155	0.185662	0.00346685		0.00893492	0.298117	0.0875966						-0.0890034	0.223553	0.146269		-0.0317192	0.315148	0.104062		-0.034086	0.250714	0.126048
					0.0337088	0.0260867	0.270823		0.20562	0.0680895	0.504987		-0.0798501	0.115244	0.216034						-0.0705415	0.281466	0.154944		-0.150207	0.25056	0.178486		0.0247939	0.206353	0.215115						-0.0131583	0.223738	0.14553		-0.067038	0.215017	0.118662		0.052614	0.216743	0.123607
					-0.00469455	0.0448859	0.213049		-0.111442	0.0178013	0.179086		-0.05167	0.0590438	0.301793						0.0604689	0.281159	0.0555205		-0.0745928	0.282337	0.230017		-0.102267	0.29628	0.157629						0.103028	0.223909	0.145509		-0.0192788	0.254859	0.0552209		-0.0586283	0.303021	0.184289
					-0.058064	0.205461	0.116634		0.230718	0.0136574	0.217542		-0.0375962	0.115795	0.247779						0.000785583	0.280892	0.115187		0.0876464	0.23271	0.19483		-0.00866403	0.280965	0.0522935						0.0110652	0.224475	0.145283		0.0477878	0.21604	0.0644364		0.0808803	0.20201	0.139758
					-0.104219	0.143619	0.308592		0.0693441	0.280463	0.242553		0.09893	0.0798034	0.238436						-0.00317121	0.280593	0.166939		-0.113103	0.207974	0.0609		-0.0559618	0.222678	0.130058						-0.0732527	0.224828	0.144501		0.0138862	0.208161	0.148556		-0.0185455	0.191217	0.171241
					0.0585353	0.164726	0.201966		-0.0031394	0.143663	0.383909		-0.142774	0.202958	0.252336						0.0283766	0.280002	0.179094		-0.0134925	0.185865	0.0129534		-0.0220019	0.292025	0.241237						0.00377692	0.22485	0.144291		0.0862387	0.183259	0.0762975		0.130515	0.290161	0.085512
					-0.0181775	0.0138777	0.334447		-0.169503	0.259376	0.152846		-0.258487	0.0639288	0.426609						-0.0271316	0.279795	0.142571		-0.0185299	0.373329	0.238532		0.0286283	0.293591	0.212638						-0.103582	0.224875	0.144017		-0.0532989	0.187938	0.151622		-0.0178818	0.255514	0.0537671
					0.0440236	0.0329729	0.13272		-0.186875	0.168346	0.322449		0.0166412	0.0284865	0.296394						-0.0657215	0.279648	0.073275		-0.00095698	0.25746	0.137879		-0.0329683	0.173154	0.187592						-0.0576919	0.224894	0.143954		0.0237756	0.330362	0.157787		-0.0789127	0.202058	0.0546688
					0.0498528	0.106527	0.376042		-0.109473	0.0667597	0.295672		0.0165647	0.0813064	0.185035						0.0500706	0.279032	0.120589		0.127238	0.213178	0.189442		0.000688838	0.252522	0.122116						-0.0285907	0.225116	0.143933		0.0640814	0.245655	0.185902		0.0229885	0.162551	0.165756
					0.15284	0.213376	0.105592		0.0396867	0.269263	0.253821		0.0275508	0.255966	0.163026						-0.0094383	0.278969	0.0748021		0.113864	0.277854	0.166948		0.0867772	0.0913639	0.136575						-0.0402825	0.225638	0.143156		0.0185277	0.213665	0.0679442		-0.0831719	0.250084	0.0950322
					-0.0803682	0.134613	0.334832		0.0102366	-0.0150008	0.246433		-0.0508914	-0.0166248	0.276963						-0.0138841	0.278962	0.137464		0.00889053	0.351956	0.181092		0.0506458	0.264926	0.0543906						0.0881356	0.225709	0.142594		0.00662792	0.281487	0.0632943		-0.0810238	0.204763	0.189413
					-0.108993	0.0252209	0.195594		0.0681981	0.134845	0.146822		0.0775936	0.23677	0.310002						0.00951694	0.278552	0.16069		0.0197958	0.187049	0.127245		0.00550705	0.293084	0.0203722						0.0571388	0.22591	0.142231		-0.0324294	0.16308	0.0516543		-0.059273	0.241895	0.119706
					-0.126989	0.170046	0.363103		0.0650661	-0.0363606	0.191687		0.130875	0.109645	0.261298						-0.0703248	0.278296	0.0681668		-0.0159812	0.26038	0.160563		-0.0125036	0.187706	0.170084						-0.0782792	0.226079	0.141773		0.0662727	0.244163	0.116399		0.0613714	0.267836	0.146344
					-0.0370003	0.205418	0.24778		-0.0493906	0.111638	0.319056		-0.0533427	0.0427467	0.126503						0.0203357	0.278211	0.162463		-0.000433601	0.110657	0.125408		-0.00229393	0.304164	0.185248						0.0372739	0.2261	0.141435		0.0416173	0.321089	0.222425		-0.0908058	0.311339	0.11513
					0.0557	0.156634	0.204115		-0.0560298	0.0701457	0.258368		0.0345237	0.0994726	0.330618						-0.00373033	0.278206	0.0713241		-0.0635821	0.199817	0.0333182		0.027889	0.261769	0.188464						0.0636778	0.226215	0.141384		-0.0408307	0.20001	0.138197		-0.0384132	0.248197	0.161633
					-0.0153873	0.129665	0.363578		0.0443556	0.0468747	0.277995		0.106016	0.193805	0.170012						-0.0342082	0.278043	0.0928471		-0.0423089	0.23038	0.056227		-0.149566	0.398731	0.130676						0.0154925	0.226242	0.141339		-0.090524	0.33377	0.131131		0.00216774	0.227629	0.16065
					-0.0858036	0.11986	0.327171		-0.130589	0.0863484	0.348622		-0.0191393	0.155076	0.226458						-0.0105498	0.2777	0.149046		0.00515576	0.299785	0.132304		0.0530834	0.286245	0.0671502						0.0726188	0.226257	0.141257		-0.0291457	0.223367	0.16323		-0.0145724	0.23206	0.0241982
					0.0314356	0.0352038	0.329292		0.160596	-0.0157967	0.276628		-0.0875079	0.359794	0.194756						0.106142	0.277552	0.189828		0.0472955	0.235784	0.0144192		-0.0419821	0.227463	0.019574						-0.0529985	0.226925	0.141256		-0.0678444	0.211554	0.18325		0.022119	0.275767	0.0684418
					-0.0301669	0.164211	0.508551		-0.0892187	-0.0135272	0.313722		-0.0931769	-0.005189	0.233183						-0.0245873	0.277513	0.0712946		0.0254075	0.210449	0.133431		-0.00781683	0.295453	0.13513						0.0172033	0.227091	0.14109		-0.0273534	0.23746	0.04037		0.0478303	0.318423	0.10615
					0.0112594	-0.10316	0.505844		-0.0563142	0.00725004	0.232389		-0.0332383	0.208937	0.0800747						-0.122458	0.276937	0.0962473		-0.0296042	0.2527	0.153825		0.0251736	0.248034	0.103722						0.0151791	0.227365	0.140717		0.0121913	0.311953	0.0898651		0.00760922	0.241393	0.145721
					0.0441413	0.169846	0.22321		0.165814	0.0534713	0.233727		-0.0603169	0.146453	0.214604						0.0431287	0.276175	0.289033		-0.0267917	0.276647	0.202139		-0.0555319	0.248568	0.207364						-0.0401653	0.227383	0.140596		0.0178143	0.219987	0.142423		-0.0672851	0.326069	0.082374
					0.00172822	0.0884663	0.135906		0.000774436	0.109205	0.212321		0.12709	0.0186558	0.273198						0.0494855	0.276035	0.169978		0.099705	0.291809	0.0886332		0.0427283	0.244487	0.201156						-0.0386746	0.227671	0.1405		0.00772243	0.186203	0.124567		-0.0567881	0.302381	0.125564
					0.153895	0.0658796	0.303082		-0.014562	-0.0490024	0.238897		0.0470606	0.127991	0.164116						-0.0499329	0.275439	0.148045		-0.0615443	0.2763	0.171989		0.0579653	0.30879	0.207931						0.00894184	0.227727	0.140347		-0.0240036	0.310904	0.132816		0.0150875	0.243392	0.126892
					0.0735498	0.307833	0.154727		0.087723	0.185713	0.209211		-0.126031	0.143812	0.169918						0.052308	0.275031	0.231181		-0.0459628	0.227886	0.178417		-0.00604753	0.202094	0.0691369						0.0204713	0.227729	0.139895		-0.0258645	0.207514	0.200686		0.0110782	0.253032	0.0418776
					0.0122698	0.058648	0.22663		0.132886	0.0505836	0.193744		-0.0355293	-0.0275836	0.318664						0.116259	0.274501	0.0724501		-0.0221122	0.334287	0.156711		0.0521687	0.158832	0.134494						-0.00908866	0.227885	0.139758		0.000227133	0.274626	0.0882792		0.0406422	0.170635	0.166054
					-0.00679592	0.0643914	0.230814		0.0180954	0.178113	0.347458		-0.0330013	0.31069	0.0586934						-0.0126962	0.273899	0.120108		-0.0997918	0.299328	0.213858		0.109669	0.224568	0.135027						-0.0358345	0.228332	0.13885		0.05758	0.169263	0.185004		0.060119	0.136434	0.152844
					0.02384	0.252785	0.31599		-0.0139052	0.151874	0.222643		0.117696	0.167417	0.206995						0.0520281	0.27371	0.108751		-0.0887244	0.183533	0.213059		-0.0145149	0.326061	0.114601						-0.00503504	0.228835	0.138707		-0.0147095	0.226866	0.17423		-0.00507174	0.234842	0.192221
					0.0224111	0.028185	0.311712		-0.0202846	0.148191	0.358478		0.0341361	0.048021	0.321195						0.036677	0.272789	0.0728806		0.00751469	0.237495	0.121135		0.136576	0.318111	0.155461						0.0677565	0.228906	0.13831		0.0452038	0.201622	0.113931		0.0109306	0.352133	0.0209353
					-0.0853306	0.00242514	0.267901		-0.178273	0.195265	0.297552		-0.0905074	0.0472476	0.180886						-0.0545372	0.272497	0.0904652		0.153081	0.211734	0.265259		0.0193294	0.337091	0.0854807						-0.0612908	0.229099	0.138142		0.0731281	0.228544	0.0976958		0.037165	0.287769	0.187076
					-0.105654	0.0789455	0.308519		0.0493409	0.229853	0.298262		-0.0460306	0.059062	0.230234						0.0259753	0.272466	0.0939727		0.00373372	0.275675	0.0780478		-0.0186013	0.303549	0.192435						0.0205828	0.229304	0.137295		0.0112692	0.184721	0.0992578		0.0263538	0.241149	0.0721578
					0.0281358	0.0973117	0.365366		-0.0991599	0.0827748	0.327038		0.00809233	0.125894	0.116047						0.0554343	0.272116	0.114717		-0.00633502	0.171685	0.143579		-0.0165487	0.319941	0.0479529						-0.0487436	0.229328	0.137125		-0.0220811	0.168099	0.0179014		0.0234686	0.263118	0.107069
					-0.121574	0.103919	0.497255		0.0274678	0.185663	0.116739		-0.0597021	0.0470858	0.376237						0.013169	0.271713	0.133783		-0.0556304	0.255272	0.123415		-0.149031	0.142438	0.163092						0.0263763	0.229361	0.136793		-0.0598543	0.26051	0.107014		0.0193429	0.194526	0.100879
					0.0653531	0.193451	0.298986		0.11314	-0.0259108	0.178037		-0.210653	0.166581	0.0916673						-0.0448937	0.271698	0.178489		0.0140936	0.250257	0.0885828		0.0479487	0.294474	0.194472						0.0947498	0.229557	0.136754		-0.0531685	0.316422	0.131591		-0.0267582	0.227395	0.122485
					-0.0515698	-0.0768644	0.254834		-0.133809	0.144144	0.261537		0.00280433	0.00319126	0.362008						-0.047994	0.271407	0.146538		0.0563285	0.221748	0.181641		-0.0638167	0.273805	0.0673265						-0.0293694	0.229669	0.135782		0.0468212	0.260356	0.138858		-0.000991504	0.340084	0.135713
					-0.0694305	0.0437557	0.293473		-0.0812735	0.0686983	0.422837		0.0354151	0.261083	0.27096						0.00466522	0.271377	0.121756		0.0139145	0.181292	0.157735		0.0574013	0.20656	0.234476						0.0372289	0.230199	0.13557		0.0262075	0.158522	0.134798		-0.00367074	0.218033	0.186665
					0.0127588	0.0575583	0.311131		0.0110694	0.0994393	0.405669		-0.0238284	0.217346	0.390353						-0.00951228	0.271024	0.0898561		0.110288	0.242658	0.131477		0.0346815	0.261398	0.0740146						-0.0110109	0.230633	0.135283		-0.0345201	0.253072	0.168061		-0.005025	0.204541	0.0492555
					-0.0435411	0.0874606	0.191665		-0.0286566	0.208788	0.221107		0.0805331	0.0761162	0.305348						0.0812951	0.270745	0.154638		0.0265285	0.361022	0.223866		-0.0379148	0.252936	0.210164						-0.0101028	0.230678	0.135067		-0.0607882	0.0476402	-0.000680601		0.00625444	0.331712	0.131735
					-0.0389016	0.235521	0.225082		-0.123016	-0.0441538	0.255873		-0.0812988	0.149952	0.269337						0.0712443	0.270389	0.00824583		-0.119822	0.234711	0.0991325		-0.050964	0.268034	0.0531191						0.0219122	0.230705	0.134642		-0.0842304	0.278447	0.0578359		-0.00462384	0.233266	0.087778
					-0.0116445	0.176652	0.25099		0.152815	0.195967	0.327067		0.0856246	0.0205949	0.179451						-0.0789338	0.270172	0.11683		-0.0361408	0.238624	0.0807849		0.0650091	0.309642	0.0859521						0.0441371	0.230717	0.134397		0.0635405	0.164748	0.0742303		-0.0525	0.291241	0.0854969
					0.167583	0.16352	0.244256		-0.0198456	0.0905083	0.203452		-0.0768056	0.166094	0.300563						-0.0505066	0.270111	0.0295107		-0.0305528	0.171321	-0.0123261		-0.0735912	0.140095	0.136524						-0.0141717	0.230909	0.132222		-0.0119867	0.251707	0.169297		0.041612	0.247306	0.152592
					-0.0558176	-0.023596	0.292556		-0.0775318	0.225471	0.17063		-0.0510982	0.192773	0.361566						-0.0813762	0.269938	0.0761361		-0.0428876	0.254976	0.0685497		0.0313492	0.301928	0.0681507						0.156144	0.231079	0.132016		-0.0325938	0.280736	0.109978		-0.00799377	0.245589	0.0388284
					0.000379114	0.158653	0.163002		-0.0388082	0.156061	0.203716		0.126162	0.239077	0.213026						-0.065797	0.269474	0.116639		-0.0679288	0.244903	0.152516		0.0974589	0.262457	0.00352961						0.14592	0.231965	0.131504		-0.00531213	0.218883	0.105913		-0.0229326	0.14158	0.155798
					-0.00395772	0.19895	0.273599		-0.00248794	0.0373368	0.298319		-0.0602817	0.272435	0.319127						-0.0954663	0.269368	0.106922		0.0506333	0.184147	-0.0676643		-0.0369299	0.240396	0.251563						-0.016067	0.232113	0.131269		-0.000733002	0.283754	0.12281		0.0354203	0.281748	0.0974848
					0.115064	0.145329	0.165433		-0.00351434	0.218605	0.131857		0.0226025	0.217874	0.245089						0.0411997	0.269235	0.0808281		-0.0485377	0.318184	0.0641455		0.00366984	0.192524	0.21119						0.0770654	0.232283	0.131189		-0.0936383	0.235245	0.158793		-0.0178832	0.268258	0.174009
					-0.0274645	0.0848598	0.0725792		-0.110096	0.337847	0.250699		0.105196	0.223066	0.254446						0.0378834	0.268805	0.0556798		0.0848188	0.128547	0.0710139		-0.0263075	0.291872	0.156322						-0.0992572	0.232616	0.131097		0.0493254	0.164077	0.0456753		-0.0853937	0.195671	0.171886
					0.156379	-0.0198797	0.139117		-0.0205485	0.227701	0.292867		0.0664244	0.178195	0.222522						-0.0392112	0.268543	0.234751		-0.0483841	0.320959	0.0595591		-0.0372681	0.225612	0.152788						-0.0738	0.23279	0.131034		0.0541117	0.235656	0.0701586		-0.0595954	0.287029	0.0609691
					-0.146328	0.112841	0.307952		-0.102003	0.165658	0.28958		-0.0409436	0.288471	0.197377						-0.0141407	0.268232	0.154316		0.104363	0.217595	0.133627		-0.0347687	0.175839	0.147855						-0.0807868	0.232803	0.130885		0.0309619	0.220803	0.142436		0.00727376	0.355112	0.134764
					0.0205543	0.202783	0.349609		0.0823536	0.175032	0.284287		0.0790773	0.0414704	0.230907						0.0471327	0.268204	0.154873		-0.0269346	0.198329	0.161133		-0.0272108	0.274	0.118314						0.0191107	0.233206	0.130708		-0.0119705	0.306136	0.157464		0.0256194	0.308853	0.104797
					0.202102	0.0799629	0.265575		-0.0675376	0.124364	0.167173		-0.00656349	0.0971823	0.246259						-0.0363247	0.266788	0.133476		0.0567866	0.281993	0.184828		-0.0804489	0.232883	0.224303						0.0367265	0.233829	0.130614		0.00225949	0.283886	0.0925919		0.00344969	0.262885	0.0990662
					-0.045755	0.237515	0.327678		0.0725854	0.219973	0.0989108		-0.042695	0.155425	0.0707451						-0.202588	0.266687	0.0994598		-0.012563	0.200324	0.304714		-0.0145894	0.26242	0.0813017						-0.0142036	0.23394	0.130442		0.0325532	0.25447	0.121115		-0.0342562	0.268351	0.164742
					0.0619638	0.210639	0.283213		-0.0849517	0.14507	0.295422		0.00315348	0.0368932	0.283101						0.0101379	0.265416	0.042844		-0.157756	0.273978	0.0933785		0.0206435	0.292388	0.0992369						0.0211011	0.234054	0.130151		0.0487468	0.248112	0.210866		0.0359507	0.245702	0.142975
					0.176484	0.0616724	0.26818		0.0276019	0.217652	0.412429		-0.0967277	0.185434	0.247048						-0.0343515	0.26536	0.0935019		-0.0218778	0.217104	0.209097		0.0443344	0.154508	0.131801						0.0607847	0.234381	0.130141		0.110351	0.240249	0.27658		-0.0194209	0.251481	0.21142
					0.156453	0.0895269	0.318049		-0.112717	0.161413	0.343471		-0.0629709	0.0437653	0.291118						-0.0525818	0.265281	0.0610644		0.00585249	0.20313	0.206653		0.063411	0.179026	0.086883						-0.106478	0.234396	0.129412		0.0275223	0.320988	0.102349		-0.0372409	0.254675	0.254252
					-0.00790281	0.140201	0.142063		0.0258077	0.14707	0.285957		-0.141654	0.0479121	0.351243						-0.0354545	0.265254	0.182603		0.0657392	0.152715	0.114781		0.0421682	0.309938	0.244136						0.0179823	0.234647	0.129061		0.00798912	0.237481	0.170524		0.124807	0.258784	0.197454
					-0.067381	0.158298	0.369619		0.149324	0.135771	0.0812947		0.026347	0.104116	0.366204						0.0200405	0.263578	0.0901785		-0.0512205	0.237927	0.192774		0.0194826	0.242822	0.042526						-0.00169713	0.234856	0.129049		-0.0363388	0.298524	0.214383		0.0406881	0.225527	0.104645
					0.0034557	0.178483	0.548372		-0.00777194	0.135663	0.271738		0.00336686	0.138746	0.192704						-0.0640776	0.263007	0.101509		-0.0016641	0.187807	0.0708775		0.128176	0.0987915	0.0874988						-0.018588	0.235267	0.128865		-0.070002	0.280225	0.160323		-0.0493514	0.171178	0.117068
					0.0129769	0.0456738	0.176758		-0.025457	0.186924	0.182946		-0.0402053	0.259396	0.330874						-0.0625127	0.262448	0.118971		-0.105153	0.278568	0.283718		0.0343608	0.268668	0.203969						-0.0408072	0.235329	0.128786		-0.00267349	0.255766	0.0414345		-0.00274001	0.271881	0.156407
					-0.00234447	0.0694595	0.150684		0.0763529	0.256136	0.300275		-0.0352396	0.113598	0.185648						-0.140383	0.262344	0.0118751		0.0629103	0.197994	0.0641512		0.0943769	0.239506	0.049467						0.0708617	0.235499	0.127853		-0.00637948	0.283386	0.250122		0.07558	0.203392	0.132347
					0.113709	0.191418	0.230933		-0.000823885	0.262782	0.286206		-0.0931165	0.0505578	0.325576						0.0557437	0.26187	0.0986198		-0.0128185	0.239018	0.226012		-0.115387	0.223793	0.135159						0.0234827	0.235635	0.127808		0.117161	0.260544	0.093999		0.0591963	0.26316	0.0775232
					0.155396	0.0467799	0.231032		-0.0603856	0.0333308	0.139234		-0.00953202	0.173217	0.126334						-0.00245158	0.261457	0.26176		-0.0205666	0.195759	0.0533016		0.0769032	0.229395	0.13673						-0.0454303	0.235659	0.127293		-0.0228274	0.246055	0.103222		-0.0394364	0.207603	0.0699903
					0.0379644	-0.0534374	0.368338		0.0849963	0.185637	0.338482		-0.0661006	0.0423641	0.191459						0.0398174	0.26129	0.144618		0.0253246	0.2849	-0.0164627		-0.0827326	0.204156	0.143161						-0.0343436	0.236341	0.126683		0.0336807	0.281092	0.191895		-0.0879946	0.201566	0.201567
					0.0299723	0.288921	0.222375		-0.00335091	0.0812373	0.252682		0.0992699	0.164728	0.33439						-0.0410951	0.261097	0.171592		0.0524463	0.387995	0.0313251		-0.0558954	0.194862	0.143151						-0.000909473	0.236389	0.126122		-0.0363867	0.325937	0.0755042		-0.163401	0.24411	0.0978924
					-0.0164627	0.0370061	0.232864		-0.00442305	0.0963702	0.25846		-0.102096	0.226667	0.319607						0.0531762	0.260606	0.101159		-0.0233507	0.246839	0.0850059		-0.129874	0.222775	0.179799						-0.00220795	0.236497	0.126016		-0.0482438	0.17176	0.0309197		-0.0441375	0.234066	0.152069
					-0.0606009	0.117894	0.268132		0.149689	0.019455	0.147038		0.0852629	0.0878288	0.347018						-0.14961	0.260071	0.17094		-0.0120581	0.282325	0.22208		0.00182234	0.178762	0.233476						-0.0298068	0.236841	0.126004		0.00410084	0.256902	0.0887836		0.0846846	0.311848	0.221959
					0.147582	0.0911161	0.240292		0.0298644	0.0285859	0.205867		0.0195384	0.0668437	0.247138						0.00124027	0.26	0.073055		0.0518982	0.272374	0.0977999		0.0912013	0.104309	0.151857						0.0241637	0.237177	0.125898		-0.0828775	0.200026	0.120174		-0.0509212	0.219306	0.0039073
					0.055313	0.084565	0.171242		-0.0325068	-0.0627652	0.35401		-0.100452	0.159188	0.253117						-0.0856209	0.259926	0.00662373		-0.00658216	0.348925	0.098554		-0.0784815	0.204515	0.160531						0.0536983	0.237448	0.125751		-0.0414487	0.296527	0.221249		-0.0440499	0.189407	0.0936032
					-0.0251469	0.100423	0.163541		0.0647282	0.167828	0.285699		0.0428623	-0.0339187	0.0225552						0.0182263	0.259856	0.248907		-0.0425598	0.208573	0.113606		-0.00916249	0.29388	-0.0755903						-0.0407694	0.23837	0.125671		-0.0396591	0.197105	0.0916191		0.0403608	0.272092	0.0943659
					-0.0369125	0.131621	0.232527		-0.124853	0.0902312	0.354941		-0.0238801	0.00089533	0.201899						-0.0726531	0.25943	0.217602		0.083736	0.253366	0.072083		-0.0146807	0.212894	0.125434						0.0109027	0.23841	0.125654		-0.08691	0.217331	0.0516199		0.0040373	0.238907	0.0717475
					0.100262	0.187246	0.292747		0.101079	0.0680305	0.362385		-0.182463	0.15168	0.19806						0.0117516	0.259224	0.220984		0.00633234	0.394297	-0.00487144		0.0773293	0.265596	0.0721806						0.110479	0.239693	0.125644		0.0152451	0.26406	0.128173		0.0704769	0.208599	0.106091
					0.0347918	0.203895	0.249831		-0.0701397	0.0255408	0.259097		-0.0540217	0.0653448	0.209534						0.0965385	0.257932	0.12884		-0.0258395	0.261736	0.0785632		-0.0271932	0.242483	0.14049						0.0250685	0.240155	0.12543		0.031567	0.39891	0.119956		-0.101396	0.301856	0.139589
					-0.0434673	0.314122	0.236129		0.0377978	0.096372	0.261168		-0.0320523	0.0324522	0.351685						0.0274127	0.257198	0.118379		-0.0079639	0.227904	0.0844257		0.0498456	0.234457	-0.0116096						0.0102576	0.240569	0.124709		-0.0594193	0.236111	0.0631878		0.0444279	0.19247	0.197036
					-0.0790708	0.017102	0.116119		-0.147747	0.143786	0.0965178		-0.066788	0.164191	0.188123						0.0554256	0.257058	0.161715		0.0775184	0.412552	0.0328851		0.132042	0.233057	0.150191						0.0502386	0.240709	0.123694		-0.0963065	0.240392	0.0913445		-0.0287482	0.274339	0.0573816
					-0.0391302	0.0336891	0.215546		0.0408118	0.149136	0.327417		-0.0651468	-0.0225222	0.31117						-0.0615243	0.255815	0.11946		-0.0876238	0.0940575	0.0668714		0.181661	0.29771	0.102233						0.0398119	0.241079	0.123219		0.0178311	0.27843	0.108927		-0.0120258	0.181797	0.0692023
					0.0891072	0.197648	0.171135		0.0723175	0.0914563	0.23107		0.0718101	0.186139	0.305763						-0.0965793	0.255476	0.120932		0.0860933	0.335842	0.106159		-0.0349516	0.206073	0.109338						0.0353096	0.241278	0.122918		-0.0405901	0.26323	0.0937443		-0.003483	0.223606	0.111416
					0.0181228	0.109361	0.245937		-0.0283329	0.0612077	0.2356		0.0194854	0.155405	0.177846						-0.0779316	0.255108	0.0916846		0.00732041	0.244192	0.100998		0.0774096	0.242394	0.19332						-0.0474103	0.241329	0.122545		-0.0269671	0.194906	0.119364		0.0333978	0.25095	0.107806
					0.0116743	0.20709	0.36267		0.0152123	0.0672553	0.332228		-0.0319474	0.192655	0.189117						-0.0799061	0.254697	0.148048		-0.0532286	0.278472	0.126275		-0.0806435	0.4096	0.15733						0.0081965	0.242956	0.122411		-0.0363665	0.162599	0.173683		-0.0140209	0.228991	0.176375
					-0.000569018	0.0652472	0.152191		-0.0746999	0.254555	0.414932		-0.0180533	0.194513	0.280141						-0.0569553	0.254555	-0.0184902		0.0113635	0.297823	0.120484		0.112885	0.253268	0.0350956						-0.0385764	0.24346	0.12241		-0.0127436	0.334841	0.19845		0.091571	0.254959	0.176197
					0.0340113	0.0964186	0.229304		0.247237	0.119289	0.277497		0.054904	0.0322328	0.263254						-0.0373112	0.254364	0.0478638		0.0489387	0.23666	0.0663523		-0.0965074	0.336569	0.231964						-0.0404424	0.243737	0.122381		-0.0164313	0.257189	0.0762996		0.0284715	0.273097	0.199138
					-0.121597	0.164956	0.31248		-0.138174	0.0573909	0.409319		-0.0274057	0.179643	0.279229						-0.0368665	0.254237	0.27814		-0.0589709	0.323234	0.141257		-0.0489482	0.181543	0.156509						-0.00836006	0.243851	0.122162		0.0351571	0.20493	0.12195		0.000268771	0.316366	0.130795
					-0.107341	0.136488	0.232882		-0.0894927	0.00513398	0.142278		0.0925101	0.251769	0.420792						0.105097	0.254053	0.249511		0.145702	0.162591	0.171731		0.0193071	0.204246	0.101633						0.00875697	0.244057	0.122062		-0.0606968	0.280163	0.125627		-0.0100013	0.351746	0.106741
					-0.0886468	0.274452	0.267515		0.061117	0.146822	0.141445		-0.013481	0.0181594	0.16446						-0.0498253	0.253967	0.125345		-0.0321082	0.295485	0.125346		-0.0406897	0.0924737	0.0906213						0.00850036	0.244266	0.121714		-0.0159877	0.132403	0.10485		0.0856804	0.262133	0.185183
					0.116236	0.128126	0.223345		0.15667	0.130631	0.348923		0.0649534	0.213379	0.201888						-0.0969852	0.253965	0.0525992		-0.00255429	0.241085	0.0323789		-0.0551419	0.240964	0.16855						0.0301469	0.244665	0.121502		-0.020154	0.204564	0.228474		-0.0436137	0.208184	0.14558
					0.0922577	0.183396	0.213597		0.00167363	0.159201	0.128066		-0.0450248	0.148903	0.343572						-0.0387423	0.253609	0.213481		0.0320375	0.203474	0.156919		-0.0809028	0.188044	0.152211						-0.0267952	0.24473	0.12075		-0.0121196	0.179018	0.12675		0.0337883	0.137469	0.174482
					-0.161637	0.136486	0.21548		-0.0600684	0.0750397	0.142474		0.0661142	0.151525	0.128744						-0.0378933	0.253287	0.196807		0.0508477	0.181386	0.208538		0.00532598	0.250918	0.14637						-0.0231326	0.245379	0.120486		0.0355322	0.348577	0.102063		-0.0281582	0.263467	0.109721
					0.0260507	0.131189	0.234097		0.0904917	-0.0348721	0.328167		-0.0454177	0.123937	0.352863						0.00512398	0.253089	0.0544489		0.00979816	0.180522	0.120086		0.0937426	0.259899	0.150726						0.0362137	0.245394	0.119903		0.0818604	0.260397	0.119368		0.00854521	0.295297	0.0947132
					0.204717	0.262597	0.264961		0.0862256	0.0621931	0.366516		-0.207871	0.0989834	0.196157						0.0524597	0.25226	0.0489237		0.0344176	0.317589	0.205776		0.00425868	0.336484	0.101303						-0.015263	0.245648	0.11955		0.042767	0.357917	0.110085		0.0603456	0.234713	0.0964476
					0.0304981	0.090375	0.28345		-0.0125882	0.161104	0.245348		-0.0207137	0.344314	0.283191						-0.0710634	0.252242	0.225517		0.0492142	0.24645	0.0100891		-0.0782334	0.292068	0.0485747						0.0158655	0.245691	0.119542		-0.0119562	0.210782	0.205606		-0.0291267	0.242888	0.157791
					0.200662	0.0853065	0.232991		-0.00696158	0.160832	0.130586		0.0537689	0.138402	0.180701						0.0452409	0.252218	0.114739		-0.0756162	0.223889	0.136795		0.100052	0.295528	0.177406						-0.0123005	0.245926	0.119318		0.0291061	0.192309	0.167104		-0.111019	0.337678	0.21814
					-0.0779884	0.108653	0.344426		0.0619144	0.091335	0.289267		0.00403198	0.172764	0.163189						0.0368655	0.251463	0.0970852		0.0801841	0.348283	0.174438		0.175401	0.269784	0.0866159						-0.0448035	0.246141	0.119286		0.0308392	0.236677	0.200177		-0.0226103	0.1316	0.00923611
					0.0888368	0.0637536	0.280023		0.107127	0.188202	0.247564		0.0364897	0.262206	0.216034						-0.0486848	0.251249	0.121958		0.0302193	0.223202	0.152735		-0.0502645	0.265492	0.0689374						0.0697379	0.246781	0.118832		-0.0144719	0.218683	0.0729289		-0.00416992	0.325708	0.127906
					0.0755157	0.114595	0.225499		-0.108298	0.18302	0.285708		0.119452	0.0740453	0.319345						0.0313287	0.251127	0.185348		0.0866077	0.294699	0.120135		-0.0195519	0.338326	0.146193						-0.0120997	0.246947	0.118698		0.0309748	0.245087	0.132711		-0.00134433	0.251075	0.166173
					0.0561608	0.162415	0.255401		-0.185481	0.120813	0.134498		-0.0418876	-0.0817095	0.22048						0.0484308	0.250864	0.0527224		0.0677299	0.233387	0.217982		-0.0707245	0.303223	0.25762						-0.0529033	0.247011	0.11867		-0.00457156	0.173517	0.123188		-0.0116004	0.382112	0.067081
					0.18152	0.282709	0.309715		-0.0921701	0.0920294	0.23967		-0.0962548	-0.0780857	0.37778						-0.0603655	0.250762	0.107534		0.0290286	0.314233	0.00796345		-0.0422631	0.196438	0.0502563						-0.107924	0.247068	0.118533		0.0354016	0.28843	0.098724		-0.0335714	0.240392	0.14255
					0.0674562	0.0399334	0.091227		-0.0139289	-0.0263151	0.143628		-0.0921609	0.226517	0.263474						-0.0831805	0.250399	0.10679		0.0636646	0.201826	0.142566		0.0793183	0.271675	0.24575						0.0606679	0.247406	0.118128		0.0821115	0.271516	0.149847		-0.0516932	0.242764	0.186022
					-0.141296	0.0231463	0.27192		0.149247	0.0129464	0.268876		0.000174978	0.0043516	0.362139						0.0257447	0.250247	0.0662495		-0.140006	0.188849	0.0519625		0.00626456	0.182388	0.153554						0.0117954	0.24752	0.117924		-0.0169184	0.265893	0.0896671		0.0609579	0.2437	0.153478
					-0.0381089	0.178018	0.157248		-0.0133991	0.132785	0.338595		0.0477025	0.0034442	0.319522						0.0610399	0.250179	0.0599916		-0.046266	0.214524	0.160052		0.00127717	0.221199	0.145789						0.00320776	0.247538	0.117878		0.0593986	0.246194	0.0718743		-0.0159766	0.15228	0.174631
					-0.033158	0.134017	0.218183		0.0456537	0.165693	0.221758		-0.0887062	0.0580705	0.365812						-0.0898609	0.249154	0.169327		-0.105565	0.135178	0.15629		-0.00782201	0.298453	0.0811527						-0.0237878	0.248146	0.117626		0.00984666	0.232214	0.155039		-0.06394	0.261564	0.189556
					0.0317489	0.213169	0.294389		0.0976439	0.112204	0.252325		0.11485	0.0719414	0.27414						-0.0867058	0.248935	0.182073		0.0130338	0.208775	0.201773		0.0674848	0.319132	0.13704						-0.0412749	0.248221	0.117551		-0.0279783	0.179834	0.114835		-0.013226	0.261997	0.230382
					0.297221	0.198632	0.239947		-0.0167296	0.282311	0.164133		-0.0145669	0.0264744	0.346032						-0.0452684	0.248656	0.207995		0.0201879	0.163738	0.151788		0.113883	0.238172	0.0371945						-0.0652966	0.248325	0.117167		-0.0354273	0.198188	0.121257		0.00976069	0.252048	0.140349
					0.0364101	-0.0438486	0.257362		-0.114388	0.300251	0.186439		-0.0336654	0.215599	0.301626						0.0875847	0.248581	0.19848		-0.0479824	0.193194	0.0338842		0.153893	0.27071	0.182966						0.00514447	0.248523	0.116985		0.0165334	0.266393	0.1183		-0.0500688	0.284967	0.137508
					-0.0499645	-0.00412764	0.202907		0.0969421	0.237378	0.252098		0.0436414	0.126215	0.339047						-0.0115616	0.248446	0.176842		-0.0445461	0.251709	0.190429		0.0180164	0.325928	0.129041						-0.0284966	0.24876	0.116723		-0.00768993	0.21297	0.126198		0.0432824	0.34935	0.0773468
					0.13637	0.174098	0.402465		0.0637308	0.166498	0.0979367		-0.124599	0.122078	0.231692						0.0192565	0.248265	0.156916		0.0417481	0.142629	0.172654		-0.0240873	0.20821	0.151385						0.0107236	0.249378	0.11633		0.00346573	0.23813	0.0889141		0.0882754	0.210265	0.0920735
					0.00600898	0.0678557	0.129332		0.0226958	0.10762	0.224532		0.037631	0.200564	0.286147						-0.0875011	0.248203	0.0519072		0.0662955	0.190007	0.19609		-0.0490653	0.373744	0.0833831						0.019638	0.249521	0.116305		-0.0378306	0.27275	0.155377		-0.0463048	0.269741	0.132578
					-0.0801486	-0.0448037	0.245887		0.0082317	0.0257433	0.449137		-0.0237083	0.0878638	0.296038						-0.0965883	0.248087	0.0922932		-0.0256672	0.335513	0.172903		0.0461261	0.126044	0.124828						0.064778	0.249789	0.116105		0.0515864	0.312478	0.140473		-0.016099	0.336701	0.198144
					0.0371242	0.0261827	0.388586		-0.0164962	0.180066	0.26163		0.0113354	0.0510318	0.258937						-0.100566	0.24763	0.106718		-0.00519714	0.254848	0.106493		-0.00939942	0.402074	0.0148678						0.000799452	0.250114	0.115563		-0.0327742	0.217847	0.14102		-0.0670803	0.391589	0.0438356
					0.0547125	0.177123	0.205302		-0.0131258	0.129627	0.265629		0.0022574	0.0572865	0.185954						-0.158978	0.247613	0.0696374		-0.0161414	0.311103	-0.00139796		0.0306484	0.306184	-0.0126602						9.33427e-05	0.250503	0.115372		0.087725	0.227276	0.086376		0.0313452	0.232418	0.120442
					0.0516017	0.251584	0.422666		-0.119927	0.0702762	0.165128		-0.0644574	0.162729	0.180666						0.0156122	0.247586	0.135786		0.0341393	0.174221	0.265109		-0.144231	0.263628	0.0872996						-0.023623	0.251088	0.115203		0.0440461	0.415836	0.0956117		0.046141	0.318307	0.11566
					0.0375036	0.0559867	0.29233		-0.103823	0.205506	0.306912		0.0981882	0.184059	0.192542						-0.0934533	0.247467	0.0152107		-0.0223483	0.182266	0.0267143		-0.104795	0.183019	0.0461644						-0.0261571	0.251274	0.115124		0.0258433	0.267687	0.0623174		-0.0654529	0.230931	0.150605
					-0.00102558	0.0401285	0.227873		0.18939	0.133874	0.274277		-0.0225937	0.167646	0.282383						-0.0500969	0.247364	0.106042		0.0847838	0.270762	0.12014		0.00115657	0.34234	0.0576746						0.0403126	0.251307	0.114998		-0.00209166	0.244683	0.0789801		0.0178282	0.185672	0.17784
					0.0344716	-0.0598676	0.33726		-0.0275276	0.0259707	0.122671		-0.077161	0.178818	0.42667						-0.0200161	0.247011	0.0812591		-0.00677373	0.179417	0.102589		-0.0206895	0.220977	0.111991						0.0359412	0.251444	0.114809		-0.0489683	0.239067	0.170294		-0.0840214	0.221547	0.102045
					0.0397498	0.149918	0.346562		-0.00726668	0.0628218	0.36229		0.0227642	0.0776916	0.301242						-0.0317435	0.246714	0.191865		-0.0269279	0.312771	0.169561		0.0275425	0.242178	0.109429						-0.011063	0.252031	0.114717		-0.0447543	0.22912	0.0700804		-0.0317772	0.281947	0.162226
					-0.0699353	0.226709	0.336518		-0.0516953	0.166086	0.415977		0.143847	0.214257	0.29162						-0.079049	0.246353	0.171376		-0.0394361	0.27639	0.0747533		-0.0034923	0.209027	0.147529						-0.019578	0.252173	0.114567		0.105028	0.281045	0.182693		0.0650744	0.305466	0.144788
					0.0475608	0.333935	0.309312		0.0450977	-0.0391027	0.155455		0.122043	0.250798	0.169319						-0.1073	0.246147	0.11112		0.0535943	0.170712	0.0629216		-0.025996	0.302967	0.203367						-0.0496869	0.252292	0.11425		-0.0756616	0.275932	0.189652		-0.0324656	0.355058	0.0912896
					0.0303143	0.0638603	0.283237		-0.00170049	0.0585427	0.214968		0.0907027	0.303677	0.143972						0.00737392	0.245735	0.0940812		0.0854195	0.203823	0.04486		0.0619108	0.167709	0.158738						0.047958	0.252399	0.113794		0.0805115	0.230867	0.162736		-0.00123541	0.248291	0.108914
					0.0400456	0.0521709	0.252264		0.0203595	0.0188369	0.115435		-0.143461	0.343184	0.125162						-0.0260691	0.245456	-0.0337887		0.0378258	0.309668	0.123537		-0.0709404	0.169051	0.0673162						-0.0705715	0.252503	0.113709		-0.0178505	0.194785	0.126863		0.042804	0.256705	0.165404
					0.0896661	0.0724079	0.090211		-0.0135722	0.105073	0.181639		-0.10787	0.112714	-7.75926e-05						0.015328	0.245369	0.174489		-0.0824596	0.294035	0.202967		-0.015281	0.213202	0.310331						0.019346	0.252643	0.113622		-0.0220805	0.232056	0.202938		0.00406657	0.230247	0.0970414
					0.00698666	0.104179	0.304799		-0.0265327	0.108267	0.318357		-0.167666	0.141592	0.171657						-0.0363802	0.24518	0.158134		0.0182924	0.341989	0.0943648		-0.0450297	0.276389	0.0477626						0.0613071	0.253394	0.113608		0.0126155	0.187609	0.110621		-0.0345822	0.276476	0.0125432
					-0.096045	0.190562	0.330337		-0.0572761	0.121186	0.218283		0.00932653	0.268313	0.435988						0.0465937	0.245008	0.112563		-0.0226307	0.223018	0.109129		0.0886727	0.251161	0.0104242						-0.0319182	0.253684	0.113597		-0.019906	0.239774	0.0905964		0.0134622	0.250647	0.0893977
					0.0521297	0.0540295	0.363752		0.162772	0.0388351	0.275054		0.0561688	0.199133	0.185099						-0.110206	0.24434	0.226267		-0.0168629	0.294378	0.157205		0.0594302	0.291688	0.0915467						-0.0816823	0.253904	0.113436		-0.00642645	0.238195	0.0571057		0.0338978	0.246337	0.0736244
					-0.0232376	-0.000893339	0.164468		0.153305	0.160081	0.215478		0.0287075	0.0831632	0.136259						0.0239243	0.243887	0.188037		0.0687228	0.277254	0.0879584		0.0449583	0.280016	0.0943244						0.0345745	0.25466	0.113211		0.000343805	0.204019	0.0733656		-0.0919289	0.233619	0.0263291
					0.0950778	0.150512	0.278305		0.0421325	-0.0444623	0.462227		0.0906767	0.0694445	0.266152						-0.0440098	0.243668	0.0396667		-0.0167445	0.236502	0.135735		-0.0103202	0.190486	0.0731936						0.0988325	0.255085	0.112688		0.066597	0.308716	0.130803		0.0491598	0.235232	0.0783943
					-0.0142663	0.0627027	0.205754		0.057746	0.0257375	0.274804		-0.0470382	0.168386	0.300565						-0.014794	0.243537	0.11968		0.0711417	0.311914	0.22503		-0.0490006	0.277763	0.0765024						0.107838	0.255288	0.112251		-0.0580403	0.299002	0.209774		-0.0179209	0.28091	0.185228
					0.148073	0.130337	0.208683		0.0158654	0.245835	0.277001		0.0529279	0.143032	0.272654						0.0832173	0.243439	0.237076		-0.0632099	0.349595	0.178824		-0.096843	0.254617	0.0151638						0.0484718	0.255495	0.11211		-0.00885939	0.223187	0.16448		0.0905202	0.250663	0.109914
					0.0851574	0.161005	0.314384		0.113349	0.163455	0.314922		0.0597425	0.145932	0.255971						0.00858313	0.243236	0.21076		-0.0226108	0.27258	0.155771		0.0263324	0.25556	0.129497						0.0423011	0.255502	0.112008		-0.0622719	0.306879	0.173554		0.0437375	0.279719	0.100667
					0.1102	0.13546	0.211138		0.0908239	0.0599356	0.250948		0.0320786	0.0724011	0.281957						-0.0385762	0.243112	0.187556		-0.123334	0.21563	0.143135		0.0726263	0.224041	0.114328						0.124975	0.255873	0.11192		-0.0480372	0.238883	0.144109		0.0581673	0.286312	0.0928433
					0.0110951	0.237257	0.290975		-0.0511296	0.144441	0.36792		-0.0160823	0.12633	0.249712						0.0528634	0.24252	0.148051		0.00361312	0.299612	-0.0041925		0.0101369	0.262081	0.0217441						0.0280738	0.255921	0.111587		0.0443696	0.216535	0.113227		-0.0168281	0.1807	0.105673
					-0.138282	0.0146047	0.115425		0.0496962	0.185506	0.274728		-0.0874666	0.180358	0.27542						0.0714356	0.242099	0.0921666		0.069435	0.295048	0.11094		0.0437956	0.221757	0.241236						-0.0696086	0.256104	0.111505		0.000472582	0.244503	0.0116252		0.0177349	0.200666	0.209228
					0.0193762	0.0465035	0.249402		-0.0510897	0.265337	0.255082		-0.0720713	0.0928885	0.251161						-0.174155	0.242011	0.00770894		0.0675939	0.357466	0.207827		-0.00975698	0.217422	0.201839						-0.00485563	0.256309	0.111504		-0.027087	0.337441	0.138471		-0.0371711	0.183147	0.117825
					0.0369872	0.174948	0.39907		-0.0223678	0.262682	0.206561		0.0490782	0.045964	0.261883						-0.122005	0.241393	0.0807349		-0.0164863	0.299818	0.13795		0.0110632	0.300768	0.0763762						0.0482736	0.256412	0.111137		0.0749047	0.168353	0.0742923		-0.0107883	0.318369	0.126934
					0.107965	0.138444	0.346468		-0.177284	0.155364	0.117364		-0.0434326	0.220692	0.300514						-0.019887	0.241035	0.0607844		-0.01723	0.185558	0.21356		0.031327	0.127992	0.180868						-0.00272374	0.257599	0.111088		-0.0488683	0.28084	0.0509488		0.0155582	0.256495	0.135789
					-0.100847	0.0772319	0.237853		-0.0375042	0.0121317	0.16753		-0.092496	0.28913	0.198476						-0.00616647	0.240921	0.183416		-0.185641	0.18257	0.161605		0.0664012	0.294457	0.000603815						0.0408588	0.25762	0.110783		-0.00430647	0.20467	0.164076		0.0417434	0.266761	0.209619
					-0.0536168	0.0996211	0.250424		-0.013958	0.14883	0.254895		-0.0289435	0.0932923	0.373174						-0.00961841	0.240658	0.160177		-0.0989203	0.263579	0.111003		0.0669464	0.200697	0.230258						-0.0158526	0.257699	0.110663		0.00415256	0.258036	0.115552		-0.00377148	0.205143	0.114907
					-0.0387074	0.218239	0.273905		-0.151013	0.0969795	0.327124		0.0665726	0.0782103	0.25793						0.0824211	0.23937	0.125017		-0.136483	0.246371	0.0956477		-0.0944166	0.123494	0.150504						-0.0350409	0.25785	0.110637		0.0888338	0.238919	0.111016		0.0035819	0.218525	0.106468
					-0.10989	0.176154	0.190681		-0.197347	0.22421	0.275926		0.177436	0.0843717	0.12087						0.12794	0.239298	0.151755		0.0180727	0.280728	0.146415		-0.19334	0.210495	0.27928						-0.00405582	0.257869	0.110541		0.0895703	0.317938	0.147345		0.0246024	0.302878	0.1063
					0.0188129	0.294751	0.096687		0.178207	0.145305	0.181503		-0.088435	0.181234	0.218764						-0.0786817	0.239124	0.0399784		0.0307252	0.261015	0.175967		-0.0545555	0.191191	0.0172672						0.019669	0.258087	0.110395		0.0230644	0.246454	0.179142		0.0524963	0.298672	0.120728
					-0.0400693	0.224308	0.261849		-0.0761716	0.154579	0.347204		-0.0260095	0.254181	0.230564						-0.0604766	0.238745	0.245884		0.0674237	0.239962	0.00564268		0.00338583	0.364435	0.111541						0.0132712	0.258169	0.110229		0.000286834	0.282701	0.152215		-0.0310288	0.205647	0.176854
					-0.0841619	0.0619819	0.321642		-0.046987	0.165129	0.135174		-0.0222425	0.136798	0.281796						-0.0109436	0.238557	0.194254		-0.0710109	0.341142	0.140292		-0.0706336	0.247391	0.137238						0.0603694	0.258324	0.109835		-0.0309962	0.32381	0.0894463		-0.0196043	0.305466	0.0493387
					0.0380307	0.124615	0.252129		-0.0741343	0.0746403	0.28408		0.0851839	0.0820105	0.304933						-0.0225172	0.238211	0.0745576		-0.0163323	0.200731	0.0708008		-0.0188342	0.259673	0.0936972						-0.0682732	0.258556	0.109764		-0.0991531	0.239477	0.204137		0.0710904	0.224628	0.163841
					-0.070323	-0.00311644	0.391928		0.0542677	0.115472	0.25133		0.00267818	0.18363	0.24463						-0.0340554	0.238205	0.073005		-0.0718453	0.31506	0.0360561		-0.0059265	0.165593	0.177462						-0.0691827	0.258586	0.109566		0.024308	0.311704	0.12212		0.0110129	0.252274	0.201145
					0.0936727	0.15667	0.160458		0.103657	0.252456	0.190404		0.0290432	-0.0105049	0.227078						0.081661	0.237754	0.25154		0.120455	0.318159	0.211701		-0.0753988	0.11058	0.0955509						-0.028535	0.258989	0.109151		-0.00981915	0.254082	0.0164503		-0.0474471	0.319204	0.10717
					-0.137917	0.0550992	0.375447		-0.0813028	0.0576922	0.237804		0.0639853	0.212587	0.276442						-0.0834535	0.237497	0.117951		0.115019	0.223141	0.142228		0.0605327	0.256077	0.108098						0.028232	0.259048	0.108614		-0.00111103	0.247692	0.0112172		0.0577454	0.278157	0.132009
					0.00715128	0.0900516	0.179658		0.0227792	0.157216	0.343089		-0.100687	-0.078319	0.251625						-0.0895388	0.236321	0.153394		0.0458872	0.364851	0.236725		-0.0261269	0.154383	0.080214						-0.107401	0.259159	0.10859		-0.0131452	0.216983	0.113879		0.0912284	0.245814	0.177347
					0.0212738	0.130694	0.275429		-0.0301173	0.101099	0.251583		0.0184996	0.117356	0.0933674						0.0517151	0.236314	0.113793		-0.0116589	0.238713	0.125368		0.0312354	0.328641	0.198942						-0.0449787	0.259641	0.108128		0.0727793	0.200626	0.17748		-0.0354734	0.251607	0.163183
					0.087601	0.159333	0.265451		-0.0267333	-0.0665364	0.20662		0.0982948	0.00992399	0.112039						-0.0148569	0.236171	0.162626		-0.0305055	0.0232828	0.14736		0.00737859	0.176527	0.197123						-0.0178736	0.259681	0.108043		0.0205551	0.247161	0.127824		-0.0888085	0.186474	0.203058
					-0.0444223	0.0241303	0.0798317		0.0731853	0.0402403	0.0387878		-0.11631	0.232795	0.21676						0.089623	0.236148	0.113073		-0.108927	0.160104	0.149802		0.0175495	0.336601	0.228405						0.0153554	0.259797	0.107812		-0.0443013	0.293508	0.0197558		-0.0460306	0.205138	0.088808
					-0.0363214	0.172143	0.165402		0.18811	0.0550177	0.311867		-0.0063402	0.131945	0.403616						-0.062438	0.23601	0.163543		0.060714	0.242733	0.112199		0.00731027	0.187499	0.211837						-0.0321605	0.260071	0.107624		-0.0830116	0.247915	0.143247		-0.00989322	0.1875	0.123445
					-0.125198	0.205732	0.142715		0.0516089	0.00873005	0.364884		-0.112954	0.261188	0.180923						-0.0548599	0.235818	0.0126355		0.0109799	0.206138	0.0785732		0.0348004	0.295548	0.189795						-0.0352963	0.26081	0.107089		-0.0213858	0.256699	0.20782		0.0299352	0.343083	0.130907
					-0.114669	0.141882	0.316466		-0.0302332	0.0310759	0.207284		0.0105034	0.0228364	0.206067						0.0729853	0.23574	0.113429		-0.00586743	0.150992	0.0874928		0.0732075	0.220861	0.150974						0.0332097	0.26115	0.10696		0.0172653	0.246596	0.0945575		0.0123959	0.302717	0.10754
					0.126891	0.147511	0.141383		-0.0806143	-0.0726921	0.178194		-0.0860531	0.0605195	0.376099						0.0922895	0.234762	0.162113		0.0193719	0.199138	0.0980762		-0.0513546	0.226053	0.0873186						-0.0265528	0.261233	0.106549		-0.042051	0.295645	0.129938		-0.0042037	0.155901	0.0978319
					0.0973606	0.229432	0.215114		0.118429	0.0808167	0.351884		-0.113387	0.172943	0.24997						-0.0408371	0.234556	0.206472		-0.0530829	0.230261	0.0199167		-0.0103333	0.396378	0.182102						-0.0378421	0.261544	0.106519		0.0796676	0.185682	0.0846582		0.0173108	0.218633	0.107988
					0.053733	0.136212	0.319305		0.0445434	0.158802	0.327242		-0.0290622	0.224783	0.355906						0.0200786	0.234452	0.141085		-0.0310978	0.165909	0.126743		0.00546264	0.35942	0.0529444						-0.0203678	0.262057	0.106427		-0.0278141	0.198152	0.182357		-0.0615745	0.294393	0.0823164
					0.088159	0.14283	0.179503		-0.00522436	0.0550043	0.260289		-0.0320379	0.162565	0.174076						0.050086	0.234263	0.135476		-0.0775998	0.251	0.0956409		0.0587497	0.251539	0.00553476						-0.0754983	0.262191	0.106209		0.013289	0.31921	0.216282		-0.0195642	0.238095	0.177365
					-0.107023	0.259791	0.136444		-0.0682376	0.281188	0.150981		-0.0137449	0.165013	0.084544						0.086087	0.234195	0.132601		-0.0723399	0.123292	0.0611959		-0.0373309	0.185854	0.0878634						0.125589	0.262403	0.106175		-0.00042167	0.20907	0.0914825		0.0134556	0.26067	0.0833621
					-0.148106	-0.0228287	0.210878		-0.0466517	0.0911398	0.218774		-0.0123803	0.0874869	0.198024						0.00494307	0.233758	0.0908071		-0.00520149	0.22709	0.176437		0.00892634	0.302729	0.0595947						0.0902175	0.262766	0.105939		-0.0583028	0.245797	0.127971		-0.0361897	0.30203	0.144838
					0.0901454	0.0367789	0.306359		-0.0128274	0.119508	0.349676		-0.189284	0.130394	0.145011						-0.0281793	0.233052	0.119002		-0.0891984	0.244821	0.21481		-0.0242613	0.208275	0.0670478						-0.050634	0.262892	0.105655		-0.0177858	0.168373	0.20049		0.067013	0.269809	0.159623
					0.0963646	0.18508	0.383161		0.183736	-0.0369766	0.239895		-0.137137	0.180049	0.150697						-0.0525823	0.232019	0.185773		0.0218562	0.145805	0.083356		-0.00433021	0.233002	0.174862						-0.0207199	0.263088	0.10552		-0.0441116	0.2502	0.139487		0.000350799	0.197638	0.1239
					0.080589	0.120764	0.315449		-0.143208	-0.172873	0.237231		0.0776433	0.189718	0.256283						0.05401	0.232014	0.0670146		-0.126134	0.299573	-0.00344596		-0.0591779	0.272219	0.200506						-0.0354946	0.263272	0.105455		-0.00071392	0.352031	0.0480832		0.0357113	0.246593	0.147738
					0.0189354	0.246256	0.260009		-0.0223572	-0.0173953	0.340323		0.0297175	0.055105	0.231278						0.0130941	0.231812	0.0602666		0.0315269	0.292644	0.0931023		-0.000323113	0.188589	0.165485						-0.0499721	0.263369	0.1054		-0.0820828	0.274389	0.151981		-0.0569723	0.235161	0.0645864
					-0.199042	0.138931	0.243951		0.0338933	0.0868807	0.0592422		0.0600279	0.224833	0.228439						-0.00495402	0.230932	0.164067		-0.0752608	0.29164	0.116386		-0.0578136	0.283908	0.181434						0.0922692	0.263439	0.105369		0.0224063	0.239323	0.0558709		-0.00232269	0.228977	0.189944
					-0.0306177	0.13026	0.213427		-0.0195049	0.0151788	0.244217		-0.0782966	0.187332	0.236085						-0.103979	0.230343	0.0715312		0.0265676	0.220681	0.100146		0.0292018	0.255354	0.163329						-0.0380034	0.263474	0.105358		-0.0428418	0.238878	0.140779		-0.0154965	0.304555	0.136963
					0.141996	0.263454	0.204814		0.0386333	-0.00124429	0.269478		-0.0246429	0.257813	0.304932						-0.0308729	0.23032	0.123446		-0.0140049	0.25277	0.0287371		0.0477384	0.349773	0.184054						0.0101683	0.263523	0.105237		-0.0593517	0.321512	0.146477		0.0456178	0.187747	0.135156
					-0.0525445	0.108813	0.189613		-0.107149	0.144275	0.275538		0.0613743	0.151266	0.132213						-0.0299616	0.229766	0.0960431		0.0412273	0.294166	0.0650009		0.095598	0.207159	0.104213						0.109857	0.263632	0.104828		-0.0202773	0.277161	0.10546		0.00897168	0.297735	0.193646
					0.0315371	0.276213	0.105784		-0.133718	0.120526	0.141728		-0.0204983	-0.115525	0.193465						0.0272829	0.229433	0.217763		0.148708	0.210871	0.0966191		-0.00250755	0.244562	0.0657218						-0.0387969	0.263875	0.104816		0.0277035	0.288174	0.0508627		0.0342837	0.156377	0.1695
					-0.0523501	0.190644	0.227404		0.0687824	0.0597781	0.0930165		-0.0464933	0.117399	0.212422						-0.0200803	0.229421	0.163602		-0.00857319	0.309136	0.167611		-0.00783485	0.184631	0.201083						0.0151314	0.264391	0.104603		0.0344483	0.263116	0.187563		-0.00658879	0.211687	0.174304
					0.0532245	0.0590531	0.326685		0.0044373	0.0914005	0.27254		0.00887279	0.202948	0.188108						-0.00115583	0.228852	0.109916		0.00197457	0.232166	0.266178		-0.0405865	0.249853	0.170756						-0.0219814	0.264504	0.104592		-0.0794082	0.230676	0.128997		0.0155428	0.320811	0.0991532
					0.0859511	0.0376265	0.316084		0.0976556	0.02658	0.188147		0.0760095	0.209818	0.0655377						0.0602026	0.228761	0.155188		0.0701002	0.120956	0.200608		-0.00705888	0.464013	0.113228						0.0524529	0.264513	0.104293		-0.0204449	0.287318	0.187189		-0.0165837	0.231568	0.128342
					0.101232	0.134366	0.414985		-0.0988678	0.0896263	0.330675		-0.0332726	0.130236	0.282946						-0.00639156	0.227923	0.128893		0.058235	0.222932	0.121451		-0.0216691	0.266048	0.0660109						0.118757	0.264689	0.10383		-0.00398344	0.281563	0.104498		-0.00630156	0.235041	0.137401
					0.168909	0.038688	0.290125		-0.177317	0.218208	0.177123		0.0685765	-0.00865345	0.24358						0.049588	0.227826	0.241601		0.0274691	0.179967	0.218937		-0.0853044	0.129678	0.100802						0.0121463	0.264875	0.103755		0.0333538	0.27458	0.172867		-0.015672	0.252791	0.167756
					0.213485	0.0591732	0.261706		-0.0256711	0.352847	0.20645		0.139896	0.0833521	0.234997						0.0325019	0.227775	0.119862		-0.0802214	0.233469	0.0606166		-0.0794978	0.292235	0.0574173						-0.0890155	0.26499	0.103509		-0.00254791	0.192698	0.109421		-0.0336824	0.291416	0.107766
					0.129988	0.127874	0.165409		-0.0238298	0.08624	0.388093		-0.145094	0.211347	0.169875						0.0959337	0.227562	-0.0221006		0.0582931	0.229911	0.112005		-0.0527108	0.250493	0.155639						0.0782504	0.265183	0.103354		-0.0162331	0.280184	0.14755		0.0601629	0.221669	0.0857836
					-0.0600488	0.146596	0.306358		0.0545116	-0.0223466	0.332841		0.00411987	0.0671165	0.185856						-0.0702982	0.227179	0.0437689		-0.0679878	0.270897	0.166516		-0.0184701	0.317959	0.258384						-0.0617796	0.265194	0.102131		0.0102604	0.194387	0.0997532		0.0510043	0.292139	0.15368
					0.100733	0.365868	0.152509		-0.0497629	0.0334668	0.243327		0.122085	-0.00640944	0.344895						0.0961966	0.226585	0.140719		0.106073	0.287888	0.0793697		0.0626821	0.216615	0.143463						-0.0162771	0.265228	0.102118		-0.0352996	0.213189	0.110939		-0.015671	0.260854	0.125614
					-0.0207624	0.119106	0.237681		0.118229	0.285219	0.174644		0.0298689	0.177771	0.127481						-0.0154522	0.226113	0.115238		-0.0318904	0.285281	0.0904699		-0.101902	0.280155	0.119988						0.00142779	0.265397	0.102034		0.0689333	0.266225	0.118968		-0.00793706	0.167372	0.170269
					0.154871	0.0640748	0.381803		-0.0323146	-0.0347431	0.351212		-0.0684156	0.124645	0.515938						0.028804	0.225568	0.173134		0.144107	0.264142	0.20205		-0.0585844	0.32148	0.201862						-0.0266942	0.265616	0.10184		-0.0967327	0.20407	0.138086		0.0703895	0.179053	0.133824
					0.0943511	0.0454937	0.291089		-0.00632281	0.0958596	0.17915		-0.0552045	0.0726673	0.298112						0.0322842	0.225524	0.141669		-0.0253555	0.173346	0.168398		-0.0311457	0.204393	0.203031						-0.0546173	0.265783	0.101156		-0.0848718	0.287614	0.151044		-0.00627364	0.248119	0.0592112
					-0.0100555	0.105364	0.173981		-0.102054	0.289042	0.181375		0.0541896	0.132831	0.293739						-0.0138852	0.225453	0.18447		0.0355312	0.36789	0.145706		-0.00454341	0.213453	0.129861						0.040268	0.265957	0.10104		-0.121954	0.297334	0.239323		0.0207458	0.312081	0.0949908
					0.114615	-0.0335605	0.263769		-0.186437	0.177689	0.195686		0.0162266	0.0367664	0.231929						0.123059	0.224987	0.201035		0.0465286	0.184956	0.159226		-0.0498875	0.184364	0.0799119						-0.033888	0.266016	0.100661		0.0278014	0.265058	0.151084		-0.013884	0.15602	0.128714
					-0.042506	0.0120748	0.165069		-0.122937	0.136957	0.287538		0.118559	0.200407	0.384688						0.0914416	0.224953	0.143106		0.0912971	0.306062	0.126577		-0.0561984	0.193502	0.147871						-0.0410944	0.26605	0.100413		0.0180242	0.20917	0.11958		0.0707895	0.127539	0.149966
					0.200739	0.0781339	0.201606		0.0470001	0.137509	0.16168		-0.0590768	0.190387	0.340868						-0.0964787	0.223965	0.0203314		0.0222854	0.312381	0.151757		0.160607	0.324808	0.158159						0.0766192	0.266786	0.100411		0.0407942	0.377135	0.0332401		-0.0448916	0.265037	0.130905
					-0.0708728	0.206991	0.242422		0.131018	0.264455	0.281899		-0.0768345	0.243508	0.373887						0.025828	0.223168	0.0984094		0.0189985	0.221962	0.124942		-0.0179588	0.325202	0.13645						-0.025445	0.267136	0.100326		-0.00570397	0.297455	0.15805		0.0588557	0.296362	0.186754
					0.0764495	0.167742	0.290466		-0.174742	0.23134	0.273049		-0.113175	0.0103113	0.296828						0.0162235	0.222366	0.0879185		0.0446678	0.0923975	0.257553		0.0148259	0.32285	0.172642						-0.0340585	0.267269	0.100206		-0.0401853	0.246597	0.177345		-0.015824	0.334755	0.21295
					-0.0680172	0.229019	0.0860489		-0.0841295	-0.0305273	0.144453		0.0201181	0.222869	0.289888						0.0190532	0.22162	0.196971		0.122241	0.307817	0.0908172		0.00117934	0.264398	0.126787						-0.00562974	0.267275	0.100021		-0.00541378	0.247878	0.238129		-0.0365678	0.254498	0.142352
					0.079789	0.395075	0.446329		-0.130159	0.136206	0.207218		0.0655179	0.0624633	0.115599						-0.0983967	0.221457	0.113381		-0.0333136	0.397906	0.248369		-0.00949234	0.362349	0.0995642						0.0744557	0.267426	0.0999406		0.0403338	0.238114	0.189564		0.0501395	0.229303	0.0659837
					-0.0395665	0.163673	0.152529		0.19704	0.193515	0.228999		-0.0257291	-0.0211566	0.319134						0.126708	0.221446	0.0874507		0.00588212	0.226909	0.0715982		0.0156205	0.373022	0.159278						-0.108364	0.26744	0.0997181		0.0544628	0.208824	0.155524		-0.0501239	0.224003	0.0968389
					-0.121154	0.165673	0.0955375		-0.0223198	0.121157	0.209994		-0.031331	0.146349	0.311691						-0.0304045	0.220765	0.136357		0.0369945	0.230466	0.17023		0.0510173	0.255351	0.0896758						-0.0506933	0.26771	0.0993763		-0.0525235	0.334947	0.0747887		-0.048388	0.267239	0.0614035
					-0.0131354	0.302337	0.205063		-0.111525	0.194353	0.278835		-0.0120718	0.00720639	0.0748869						-0.0794467	0.220657	0.255357		0.081588	0.23964	0.0657551		-0.0711085	0.287239	0.0690588						-0.0258381	0.267788	0.0993201		-0.0133786	0.216795	0.114092		-0.0708602	0.236277	0.119527
					-0.0496654	0.187244	0.233684		-0.106018	0.0452317	0.248343		-0.0645387	0.0381914	0.233194						0.0387903	0.21967	0.168421		0.135166	0.20892	0.156223		-0.0046538	0.330085	0.1574						0.018146	0.269203	0.099248		0.0801925	0.289563	0.0995647		0.0340936	0.370798	0.0807574
					-0.128788	0.024268	0.17248		0.0198765	-0.0255865	0.417783		0.0151956	0.0600405	0.147329						-0.0374603	0.219153	0.12806		0.0277086	0.215319	0.143		0.0119913	0.24853	0.203223						0.0455975	0.26945	0.0991355		0.0777052	0.247429	0.0792782		0.028252	0.30986	0.0990678
					-0.0617791	0.130321	0.339723		-0.111737	0.163672	0.379455		-0.118474	0.143788	0.135121						0.142771	0.218991	0.0726169		0.0127909	0.294075	0.0974842		-0.0092735	0.313534	0.0994508						-0.0385169	0.269477	0.099005		-0.000535634	0.233132	-0.0135929		-0.0554321	0.184971	0.114359
					-0.0185453	0.0686044	0.203218		0.0203697	0.110781	0.254083		0.118946	0.178657	0.313426						-0.0381576	0.218859	0.145273		-0.0100286	0.293146	0.0989908		-0.0579884	0.221083	0.139175						-0.0478035	0.269903	0.0988002		-0.0302577	0.222477	0.11996		-0.0600958	0.296992	0.265447
					-0.199005	0.182475	0.146726		-0.0227529	0.247448	0.298404		0.0262233	0.105347	0.234713						0.0293864	0.218757	0.113836		0.0475391	0.411363	0.108166		-0.0222239	0.341964	0.167171						-0.0841293	0.269972	0.0983455		0.0754333	0.160082	0.172801		-0.0626662	0.225539	0.149338
					0.0413516	0.19884	0.0242959		-0.133087	0.186039	0.0875111		-0.0121239	0.238935	0.244202						0.00837567	0.218679	0.079888		0.127073	0.254216	0.193033		0.0730995	0.166701	0.0833788						-0.0500671	0.270076	0.0981405		-0.0452595	0.255189	0.119219		-0.0731961	0.258058	0.175835
					0.127599	0.148231	0.171062		0.0483629	0.200232	0.244551		-0.0798236	0.134041	0.173805						-0.0870254	0.218618	0.114278		0.0334349	0.175169	0.147249		-0.00962259	0.353286	0.0729717						0.00948827	0.270218	0.098062		-0.0946104	0.251963	0.146312		0.0113198	0.257416	0.098793
					-0.032804	0.154185	0.308477		-0.104926	0.220086	0.264562		-0.019259	0.175205	0.298176						0.0658227	0.218585	0.103171		-0.0167972	0.282708	0.208924		0.0821845	0.325697	0.14306						-0.02143	0.270266	0.0980396		0.00897097	0.240257	0.113474		0.0703517	0.236578	0.0964755
					0.15074	0.0500209	0.147557		-0.0230922	0.18643	0.320534		0.0232373	0.112588	0.251721						-0.0300432	0.218238	0.0970089		0.0290583	0.283134	0.0569953		-0.0227062	0.244401	0.135153						-0.0819745	0.271326	0.0979677		-0.0170016	0.119568	0.1223		-0.0853228	0.242686	0.180623
					0.0148324	0.292684	0.327872		0.0963533	0.0969458	0.293656		0.00578439	0.0336266	0.295897						0.0588728	0.218161	0.135161		-0.0632286	0.250759	0.149692		-0.0579373	0.159424	0.0943254						0.056874	0.271439	0.0979032		-0.0912437	0.198228	0.010825		-0.0303294	0.31444	0.258597
					0.0855854	0.208709	0.268759		-0.0910681	0.172685	0.247973		-0.0846937	0.198187	0.263405						0.0167763	0.218116	0.240603		-0.077912	0.282611	0.189228		0.111096	0.219597	0.149707						-0.00958578	0.27212	0.0977448		-0.0155372	0.268468	0.119817		-0.0227252	0.153261	0.0739826
					0.0276545	0.128778	0.0803272		-0.0179816	0.117169	0.187507		0.156338	-0.0826472	0.207941						-0.0256078	0.218114	0.0641		-0.0400928	0.1858	0.0719823		0.0947095	0.226575	0.206973						-0.00722171	0.273036	0.09752		0.056824	0.324903	0.204016		-0.0617927	0.199109	0.0364209
					0.0796527	0.171722	0.159697		-0.103992	0.321413	0.284623		-0.0216153	0.2798	0.445567						-0.119084	0.217214	0.201514		0.0179011	0.15492	0.107566		-0.0146235	0.264145	0.176188						0.0518963	0.273404	0.0971731		0.0132319	0.222925	0.103824		0.0713969	0.296043	0.117748
					0.0728837	0.0580925	0.125456		0.1048	0.0951188	0.322149		0.0789392	0.233625	0.1633						0.00114026	0.216603	0.19843		0.0113184	0.267038	0.0256084		0.0775923	0.292839	0.0922313						-0.041042	0.274113	0.0971434		-0.0454535	0.17761	0.170287		-0.0611993	0.299192	0.197475
					0.0533552	0.0989849	0.193264		-0.079851	0.176147	0.193961		0.104898	-0.0318496	0.109435						-0.0647836	0.215987	0.123367		0.0604068	0.247191	0.00544674		-0.098165	0.213399	0.0904988						0.0330004	0.274197	0.0970869		0.0517273	0.253875	0.101849		-0.0228753	0.264658	0.113798
					0.167822	0.0563598	0.266606		-0.057845	0.233104	0.280385		-0.0418563	0.0131274	0.338653						0.030057	0.215163	0.174538		0.0502739	0.162495	0.0607666		-0.029716	0.151141	0.108369						0.0355941	0.274212	0.0968226		0.0191776	0.343396	0.175463		-0.0158756	0.245949	0.0834951
					-0.142921	0.154257	0.28708		0.0976169	0.185853	0.251742		0.0171928	-0.0309687	0.286219						0.0596752	0.213968	0.101132		-0.0552422	0.155478	0.13929		0.0756508	0.199143	0.231272						-0.0400498	0.274257	0.0963989		0.0442236	0.349398	0.147731		-0.0420386	0.287873	0.144329
					-0.0652955	0.127983	0.268607		-0.088196	0.411186	0.411882		-0.242297	0.0992489	0.18619						0.119683	0.213864	0.103544		0.160713	0.209956	0.118049		0.141031	0.17215	0.228741						-0.0782339	0.274611	0.0962139		-0.0255389	0.233422	0.105376		0.0209089	0.249317	0.147262
					0.129221	0.156097	0.185934		-0.230534	0.169588	0.0855294		-0.00252471	0.113724	0.0722665						0.0497286	0.213208	0.0938455		0.127252	0.292243	0.104144		0.0521695	0.272104	0.107519						-0.0534496	0.275487	0.0956216		0.0940838	0.245616	0.169775		-0.0611657	0.352031	0.0943437
					-0.016114	0.144099	0.247311		-0.0856612	0.156735	0.251848		0.120099	0.199792	0.279198						0.0532024	0.211325	0.094689		0.0182389	0.191412	0.125506		-0.0605951	0.282005	0.212574						0.0167285	0.275818	0.0950929		-0.0362105	0.226928	0.0112399		-0.056407	0.174104	0.149691
					-0.0197614	0.213113	0.112838		-0.155608	0.253506	0.435081		0.00354334	0.230446	0.115657						0.0206716	0.210783	0.0391924		-0.019474	0.284894	0.147736		0.0279101	0.288148	0.0659565						-0.0201927	0.275911	0.0949328		-0.0312384	0.262712	0.148517		0.0327476	0.207765	0.0834837
					0.0209155	0.089187	0.438693		0.171378	-0.0986853	0.124156		0.0541967	0.127758	0.270009						-0.0988522	0.210503	0.100385		0.00372471	0.28794	0.0677624		-0.00396916	0.208715	0.0854731						0.0705808	0.276098	0.0948888		-0.0534252	0.231656	0.126864		-0.0616681	0.20028	0.10176
					0.0777018	0.0236783	0.205589		-0.026365	0.24362	0.121522		0.0717137	0.174205	0.257618						-0.00406297	0.210034	0.121704		0.0482994	0.231903	0.207125		0.111497	0.245746	0.128235						0.0259678	0.276243	0.0943078		-0.0641871	0.298268	0.109165		-0.0684861	0.250738	0.116022
					0.0735571	0.207495	0.254023		0.00720952	0.0903997	0.328282		0.0909391	0.129182	0.421018						0.0789398	0.209963	0.171071		-0.0513933	0.336919	0.163913		0.0316147	0.306699	0.171823						0.0194366	0.276517	0.0939444		0.0139273	0.249655	0.160323		0.00490132	0.270077	0.0909109
					-0.0214602	0.121511	0.152839		0.00381775	0.108718	0.219189		-0.0688914	0.171582	0.279446						0.110169	0.20966	0.139102		-0.00343211	0.222689	0.214428		0.0337666	0.311921	0.151417						-0.1012	0.276675	0.0939036		0.0387617	0.234993	0.125672		0.0235161	0.311597	0.146819
					-0.086239	-0.0766849	0.28336		-0.0950845	0.125053	0.20515		0.230529	-0.0185425	0.326727						-0.0935938	0.209544	0.204751		-0.0303901	0.193439	0.0974886		-0.110299	0.239835	0.105094						0.0333096	0.276699	0.0936373		-0.0475787	0.224226	0.0465702		-0.0862997	0.199679	0.139396
					-0.0316764	0.0946217	0.325178		-0.0935796	0.0966749	0.087587		0.21843	0.247091	-0.00629796						-0.0803277	0.208983	0.0812779		-0.064832	0.188985	0.0782461		-0.0509621	0.307053	0.0982893						-0.035667	0.276756	0.0933864		-0.0070582	0.207848	0.137672		-0.121522	0.249166	0.10363
					0.138002	-0.0231614	0.224618		0.0797493	0.0797233	0.29895		0.107622	0.301094	0.232994						-0.0276161	0.208341	0.0774991		-0.0246946	0.21767	0.111673		0.105777	0.298531	0.110386						0.0577307	0.276853	0.0933079		-0.0443387	0.164152	0.106564		0.0338728	0.243651	0.240002
					0.099811	0.124799	0.369704		-0.110523	0.0663076	0.347061		0.0643561	0.151595	0.204181						0.0146444	0.208292	0.0328731		-0.0490668	0.205275	0.10445		-0.125658	0.262458	0.226245						0.0136887	0.277085	0.0929543		-0.0449645	0.312011	0.0422539		-0.0791107	0.25105	0.0352866
					-0.0791312	0.123283	0.268484		-0.145256	0.151048	0.31118		0.00430407	0.113692	0.313709						-0.00155068	0.207969	0.128693		-0.0907031	0.294371	0.0508305		0.0278062	0.311004	0.0945315						0.0775058	0.277434	0.0925282		-0.0725373	0.314285	0.151761		0.027911	0.244936	0.148747
					-0.0749506	0.0524838	0.3219		0.0781082	0.102838	0.324069		0.00811562	0.0321988	0.346134						0.0366924	0.207917	0.17216		0.0463982	0.235307	0.208437		-0.00660472	0.29096	0.0887242						0.0759086	0.278425	0.0921372		0.0797765	0.249804	0.108484		0.10328	0.208716	0.0157529
					0.127562	0.0542677	0.246429		-0.0530208	0.0638625	0.131943		-0.0300996	0.0379395	0.153855						0.000284727	0.207654	0.139401		-0.0237803	0.272057	0.193858		0.141243	0.187884	0.119545						-0.0127952	0.279035	0.0918966		0.0168726	0.263902	0.187457		0.0193963	0.219533	0.142809
					-0.171702	0.0947637	0.320964		-0.0212357	0.239559	0.224121		0.0422676	0.0125096	0.179752						0.0196483	0.206781	0.223177		0.00636173	0.269486	0.109421		-0.0191158	0.155925	0.067556						0.0372836	0.279888	0.0917356		-0.029726	0.263634	0.147079		-0.0543919	0.215552	0.13166
					-0.0884987	0.314405	0.249172		-0.0605789	0.205892	0.278126		0.0660107	0.1264	0.108793						-0.0924548	0.206555	0.0954213		-0.00841545	0.286371	0.0810195		0.0430525	0.190049	0.17034						-0.0548611	0.280033	0.0915458		0.0521552	0.222276	0.228817		0.0463825	0.175798	0.0201657
					0.0506026	0.176239	0.200927		-0.180551	0.246508	0.306249		0.182558	0.11	0.188226						-0.00214697	0.206526	0.181931		-0.0326503	0.169418	0.178855		0.011168	0.191254	0.158215						-0.0396426	0.280113	0.0915358		0.00366576	0.194054	0.156268		0.0470993	0.286349	0.149853
					0.00425237	0.127171	0.216885		0.0104457	0.223199	0.296313		0.00865001	0.275118	0.193058						0.0400454	0.206086	0.264945		-0.0344977	0.279381	0.179859		0.0337889	0.270806	0.111175						-0.00147102	0.280215	0.0909874		0.0555592	0.319648	0.0976479		-0.0488122	0.346051	0.124555
					0.121648	0.0976296	0.210245		0.0553449	0.202031	0.261038		-0.101652	0.23043	0.270101						-0.0333374	0.20598	0.140268		0.0763883	0.239191	0.109141		0.0526205	0.229341	0.108844						0.00743608	0.280543	0.0907926		0.0399887	0.339729	0.214788		0.0132255	0.277721	0.147338
					0.083568	0.0792077	0.256543		-0.00719654	0.248466	0.175468		0.145691	0.0963173	0.371566						0.0585624	0.20565	0.172051		0.0572772	0.243888	0.0975674		-0.0125071	0.23124	0.159063						0.0175721	0.280579	0.0905964		0.0670638	0.22857	0.202122		0.0337044	0.275272	0.164402
					0.01913	0.287767	0.150024		0.0790254	0.185992	0.106921		0.0855711	0.134282	0.260218						-0.0304895	0.205557	0.11998		-0.0626623	0.254366	0.157733		0.027702	0.18171	0.100039						-0.0252408	0.280783	0.0898897		0.071081	0.255527	0.124829		-0.0819588	0.207704	0.067977
					0.0747591	0.104256	0.253068		-0.0040248	0.203932	0.152801		0.0771064	0.172657	0.277075						0.0498947	0.205293	0.125189		0.0689914	0.292729	0.0253762		-0.0529013	0.273208	0.0896						-0.00977911	0.281139	0.0898878		0.0410665	0.210702	0.16107		-0.0329359	0.203024	0.0787935
					0.0438291	0.167835	0.200247		0.0806758	0.160467	0.342171		-0.0143063	0.00478981	0.250567						0.00479109	0.205163	0.181719		-0.0467305	0.337172	0.168748		-0.125772	0.183777	0.150046						0.0296994	0.28114	0.0895266		0.131106	0.315282	0.157152		0.0943045	0.246148	0.132704
					0.0484121	0.0847613	0.30194		-0.150345	0.0939951	0.178409		0.0444607	0.0782454	0.326663						-0.0537977	0.204819	0.00939992		-0.0998601	0.16044	0.170724		-0.0275129	0.30107	0.195177						-0.0681904	0.281353	0.0894315		0.0144054	0.276925	0.125247		0.0457057	0.278364	0.199075
					0.050656	0.133721	0.33225		0.075278	0.0574057	0.0223345		-0.132766	0.226436	0.362875						0.0556338	0.20479	0.0581343		0.0592235	0.298631	0.120955		0.113955	0.316725	0.149888						0.056039	0.281784	0.0893601		0.0215744	0.24153	0.181681		-0.0316096	0.278594	0.0784218
					-0.158803	0.07007	0.198979		-0.0553014	0.11281	0.193514		-0.0691867	0.172034	0.152691						-0.0346906	0.204601	0.129885		-0.0406501	0.235013	0.0419112		-0.0493147	0.26297	0.104242						0.0110697	0.282762	0.0892127		0.0175374	0.29801	0.0941327		-0.0410985	0.293051	0.0940479
					-0.072908	0.0568863	0.240557		-0.0687593	0.159465	0.283187		0.085744	0.200184	0.407008						0.00410433	0.203955	0.111036		-0.00747882	0.200988	0.126089		0.0235411	0.299775	0.048911						0.0809103	0.283358	0.0890787		-0.0629815	0.254446	0.127572		-0.0132456	0.311429	0.0670419
					-0.0305459	0.0549337	0.218132		-0.0165333	-0.0701835	0.198314		-0.0554831	0.202583	0.182039						0.0574475	0.203805	0.0345784		0.0139526	0.208738	0.130742		-0.128703	0.231231	0.0521501						-0.0147012	0.283723	0.0883715		-0.030061	0.26258	0.149662		0.0738257	0.246324	0.179461
					0.189	0.19585	0.173076		-0.163044	0.230114	0.196156		-0.0641272	0.222095	0.264694						0.0490164	0.203686	0.115116		-0.0459897	0.227041	0.117499		-0.0540329	0.222577	0.103099						0.0349826	0.284384	0.0874667		-0.0317602	0.295233	0.130947		-0.00916112	0.184943	0.195552
					0.00184246	0.106463	0.210277		-0.187411	0.235312	0.339424		-0.0221906	-0.000650701	0.180942						0.0790785	0.203388	0.0635557		-0.0445104	0.152058	0.241488		0.0314393	0.195953	0.15993						-0.0615697	0.284617	0.0872496		-0.00716697	0.304367	0.049748		-0.0344335	0.0265162	0.185081
					-0.0311409	0.20394	0.188814		0.189889	0.231038	0.505201		0.0576272	-0.00327443	0.14694						-0.00567931	0.202844	0.139175		0.0351783	0.330364	0.203179		-0.0543467	0.179763	0.0921217						-0.019399	0.285033	0.0868582		0.0977345	0.319459	0.180934		-0.0283001	0.204528	0.0112963
					-0.0594032	0.114559	0.195984		0.0112941	0.114975	0.351025		0.0233646	0.221075	0.178297						0.0387678	0.202805	0.162212		-0.0470301	0.214539	0.0314566		0.0142533	0.280864	0.142747						0.03827	0.28518	0.0868517		-0.00982622	0.269129	0.1196		0.0112489	0.251063	0.0338044
					0.133487	0.0868956	0.14019		0.136435	0.0983361	0.298505		0.200704	0.3012	0.397834						0.107099	0.202756	0.13238		0.0256621	0.150064	0.0990928		-0.0186255	0.278496	0.170182						-0.0848001	0.285247	0.0867671		0.035507	0.236432	0.137085		-0.0519114	0.233364	0.271821
					-0.017507	0.167142	0.197748		-0.062501	0.294165	0.307611		-0.0439455	0.211842	0.173412						-0.0163945	0.202627	0.141452		0.0166879	0.268962	0.180283		0.0165727	0.307644	0.0505026						0.10143	0.285277	0.0862358		-0.018174	0.304441	0.150105		-0.011938	0.323462	0.090215
					0.104491	0.177287	0.189529		0.00226046	0.195962	0.403844		0.109704	0.145519	0.304835						-0.0820273	0.202338	0.185649		-0.0510615	0.306173	0.163115		-0.0612005	0.141863	0.178436						0.044014	0.286035	0.0858252		-0.0304277	0.247189	0.0524905		-0.0501862	0.181162	0.193545
					-0.192309	0.168673	0.111737		0.0538229	0.237538	0.201839		-0.126016	0.249899	0.34751						0.0106374	0.202023	0.149139		-0.0408031	0.288848	0.158539		0.00896602	0.200558	0.111314						-0.0256203	0.286757	0.0857196		0.126541	0.28875	0.103169		0.0327585	0.352056	0.111999
					0.166646	0.157695	0.363808		-0.000640315	0.0833166	0.224607		0.110836	0.13845	0.288364						-0.0814289	0.201919	0.0797679		0.0125325	0.214669	0.117408		0.0122166	0.250956	0.188569						0.0378555	0.287218	0.084673		-0.0526923	0.207861	0.103518		0.0674682	0.216907	0.178166
					-0.0502233	0.223163	0.341586		-0.219089	0.207788	0.225775		0.0432878	0.0646495	0.128673						0.177677	0.201614	0.0600436		0.0366854	0.228687	0.128568		0.0852661	0.168365	0.238588						-0.02992	0.287225	0.0844918		-0.0439281	0.247936	0.107678		0.0177898	0.196762	0.0349341
					-0.0904148	0.163243	0.221006		0.0978854	0.247432	0.312288		-0.0150601	0.094381	0.319272						-0.0843972	0.201078	0.122865		-0.0907797	0.218842	0.195808		-0.129144	0.250058	0.11615						0.0212522	0.287297	0.0842593		-0.0628826	0.259509	0.173138		-0.0507514	0.158762	0.0910295
					-0.0880746	0.203301	0.29392		-0.0469712	0.190717	0.369053		-0.00615195	0.0223735	0.354437						0.00852392	0.200465	0.134317		0.0393079	0.18162	0.181499		0.0342695	0.315703	0.125096						0.0329618	0.288654	0.0837375		-0.00365037	0.228084	0.0775926		0.0197956	0.163377	0.190808
					0.0809235	0.0363875	0.306965		0.0334161	0.0368341	0.229332		0.222723	0.0692936	0.337757						0.00778203	0.200424	0.194502		-0.0810363	0.293594	0.196268		0.0158242	0.255983	0.0876448						-0.0256769	0.288789	0.0836743		-0.0557772	0.249725	0.0894286		-0.0120554	0.2388	0.171502
					0.0368391	0.193479	0.269726		-0.0123042	0.0161388	0.222002		0.11127	0.0885059	0.1987						0.105382	0.200411	0.212597		0.0145015	0.308473	0.0829366		0.0266892	0.311616	0.0672253						0.072483	0.290327	0.0836686		0.0163337	0.323827	0.293219		-0.0899689	0.157879	0.102494
					0.0148596	0.064117	0.143523		0.0821743	0.210713	0.220278		-0.0052914	-0.0309648	0.346981						0.0517709	0.200187	0.110973		-0.0517543	0.225686	0.109993		-0.0583081	0.216295	0.118421						-0.0403749	0.291405	0.0831793		0.0711722	0.220378	0.068635		-0.0471256	0.206765	0.124349
					-0.0325413	0.0887247	0.245393		-0.0453688	0.186088	0.195703		-0.1535	0.105368	0.222112						0.0093587	0.199894	0.194181		0.0722365	0.245517	0.136115		-0.0227413	0.140208	0.0923675						0.0249194	0.292279	0.0825178		0.0367354	0.144248	0.118631		0.00539036	0.234178	0.091937
					-0.0284885	0.0855592	0.313817		0.0039008	0.0472891	0.345041		-0.0404986	0.237264	0.17176						-0.0338547	0.199242	0.165666		0.101956	0.281378	0.0900038		0.00986682	0.191641	0.114309						-0.070098	0.292521	0.0822448		-0.0536789	0.280368	0.0954619		0.0574107	0.222101	0.0342265
					-0.00934795	0.0621333	0.0616567		0.1261	0.175404	0.227666		0.0759073	0.189246	0.326969						0.0628419	0.198419	0.089484		0.00551271	0.256898	0.0765928		0.0467339	0.237036	0.0970874						-0.000812408	0.293028	0.0817606		-0.0696933	0.174247	0.0838438		0.0406979	0.24152	0.150077
					-0.0547392	-0.016628	0.182601		0.123884	0.152533	0.208187		-0.0212239	0.176708	0.221073						0.0367423	0.197056	-0.032962		0.0586221	0.17988	0.208749		0.0467031	0.26025	0.203482						-0.0325232	0.293415	0.0817484		0.0201546	0.207341	0.119485		0.0391349	0.27623	0.173428
					0.000195225	0.0414387	0.290614		0.1134	0.0999017	0.335749		-0.0438126	0.106797	0.363584						0.0358944	0.196294	0.0657733		0.0939396	0.29012	0.0793006		-0.0802839	0.160927	0.0791944						0.0570121	0.294352	0.081589		-0.0758302	0.104133	0.0846955		0.0135068	0.183301	0.15485
					-0.0948188	0.1522	0.277739		-0.0277169	0.177713	-0.0276025		-0.0544073	0.147426	0.233016						-0.0874525	0.196228	0.204222		0.0365661	0.24667	0.246055		-0.0671889	0.21055	0.153305						0.00627811	0.294638	0.081502		-0.0363097	0.243756	0.0228992		0.0330306	0.169147	0.111369
					-0.0762155	0.141399	0.325273		-0.062475	0.102181	0.266368		0.0299966	0.104355	0.276295						0.0289454	0.196029	0.0706222		0.087603	0.234639	0.131536		0.109397	0.296318	0.124467						-0.0636878	0.29508	0.0814866		-0.000940789	0.219863	0.0883509		-0.0753137	0.230804	0.0187039
					-0.0531389	0.216484	0.211419		-0.0200202	0.105491	0.25182		-0.0473456	0.222086	0.265265						0.103124	0.194933	0.127024		0.0100805	0.173563	0.0608065		-0.0662562	0.333062	0.114532						0.0186277	0.29532	0.080948		-0.0249238	0.321599	0.105049		-0.0286661	0.202912	0.104948
					0.00876575	0.0615032	0.338135		0.136945	0.0788201	0.310527		0.0613519	0.167376	0.198394						0.0651688	0.194632	0.124926		0.0162584	0.253312	0.236641		-0.0275961	0.244439	0.237411						0.0357039	0.295413	0.0808456		-0.029156	0.214832	0.260287		0.0558496	0.208056	0.130668
					-0.0504859	0.164862	0.294523		0.0711614	0.209321	0.191599		-0.0528696	0.0728707	0.374663						0.0129527	0.194565	0.126016		-0.0468988	0.181693	0.0953975		-0.0161798	0.268393	0.239465						0.00604292	0.296127	0.0804311		-0.103065	0.213088	0.0877327		0.0361119	0.298583	0.0974381
					0.0753725	0.101598	0.340898		-0.0731637	0.0721391	0.394079		0.0363543	0.180738	0.258359						0.0533215	0.194511	0.0285121		-0.0736401	0.256202	0.205413		-0.098645	0.363007	0.0889593						-0.10692	0.296292	0.0803611		-0.0697433	0.219346	0.125663		-0.0414457	0.216644	0.089773
					-0.0580046	0.235902	0.195843		-0.086234	0.0869112	0.411782		0.0169703	0.185878	0.107287						-0.0351646	0.193964	0.169094		-0.00576735	0.281094	0.0711556		0.0372248	0.345829	0.113585						-0.0251241	0.29639	0.080025		0.0225838	0.308382	0.0511789		0.0918151	0.226026	0.111585
					0.0967208	0.238704	0.299844		-0.023527	0.192591	0.240191		0.0656954	0.161906	0.225102						-0.0884562	0.193905	0.18935		0.0296762	0.196556	0.125676		0.0865061	0.299927	0.0118771						0.0254807	0.296673	0.0799854		0.00739589	0.325021	0.160496		0.00494308	0.348846	0.19555
					-0.127278	0.236667	0.35252		-0.0603397	0.158384	0.179971		-0.0651754	0.303699	0.150622						0.080336	0.193756	0.0379277		0.0408238	0.31976	0.103		0.0265377	0.230453	0.0865412						0.040364	0.296805	0.0799547		-0.0232197	0.288817	0.0276731		-0.0525384	0.225497	0.153591
					0.0913405	0.17107	0.252088		0.0472521	0.138175	0.182999		0.0964247	0.144194	0.191204						0.0259326	0.192698	0.106235		0.0604738	0.253373	0.0921993		-0.0288213	0.198357	0.236292						0.0799452	0.296838	0.0796957		-0.00986929	0.265812	0.179915		0.0374737	0.276123	0.104915
					0.00381738	0.0704547	0.201796		0.0147399	0.181744	0.18376		0.00537922	0.0291612	0.210967						-0.0534296	0.192219	0.0375532		-0.0296779	0.222577	0.139689		-0.0651511	0.164324	0.134889						0.0154879	0.29709	0.0791251		-0.0782671	0.224935	0.0831319		0.0231944	0.288498	0.0626491
					0.100874	0.0946391	0.286365		-0.109933	0.115427	0.311471		-0.21578	0.207223	0.246054						-0.0496789	0.19181	0.0244678		-0.0489321	0.154884	0.144518		-0.0635616	0.179684	0.114833						-0.111587	0.297306	0.0790461		-0.0409421	0.204728	0.109781		0.0318681	0.235926	0.145893
					0.175553	0.215944	0.189161		-0.017443	0.0833283	0.374794		0.0880312	0.0189309	0.283238						0.0995064	0.190566	0.162714		-0.0828406	0.246423	0.101507		0.0181596	0.268392	0.157152						-0.00604955	0.297652	0.0787588		-0.038058	0.279247	0.0476223		-0.0464502	0.237073	0.164184
					-0.0168103	0.247413	0.262763		0.0835907	0.104098	0.323165		0.157261	0.0347368	0.21493						0.0444861	0.189999	0.0404332		-0.0141762	0.227694	0.13513		-0.0182921	0.211549	0.223624						0.00400343	0.297725	0.078366		-0.0190897	0.283085	0.0835115		0.00715071	0.244089	0.116331
					0.0173267	0.0277305	0.225603		0.0697874	0.0715027	0.22698		0.168698	0.0982904	0.263764						0.0667418	0.189988	-0.00797421		0.0705599	0.294297	0.015206		-0.0683336	0.187434	0.186457						0.0540842	0.297999	0.0783652		-0.0230362	0.342398	0.134836		-0.0540405	0.239184	0.189966
					0.132147	0.240188	0.154807		-0.0585021	0.23164	0.238678		-0.066727	0.0451192	0.182948						0.00514168	0.188016	0.131166		0.0906375	0.228635	0.0876667		-0.0397252	0.13544	0.13551						0.0332646	0.299111	0.0782308		0.0107724	0.201695	0.120138		0.0112556	0.212724	0.142075
					0.0411733	0.24628	0.245593		-0.0129705	0.100851	0.375937		0.0203012	0.083351	0.156305						0.0856507	0.187764	0.126261		0.0125916	0.267328	0.0435744		-0.0941149	0.260138	0.0160899						0.0392594	0.299158	0.0775809		0.056057	0.237204	0.103112		-0.0288063	0.264145	0.0681779
					0.127206	0.021668	0.143566		0.0529002	0.125106	0.323745		0.014629	0.0985775	0.244886						-0.0098412	0.187558	0.117892		-0.0724172	0.342744	0.0537727		-0.128811	0.314099	0.113717						-0.0380211	0.29925	0.0774938		0.0409673	0.215534	0.104916		0.046082	0.357637	0.181024
					0.0582514	0.237606	0.0158975		-0.0155033	0.0860186	0.369745		-0.0747183	0.0567546	0.140469						-0.0345012	0.18696	0.0368816		-0.0125794	0.226761	0.116207		-0.000812921	0.284123	0.0526457						-0.0028886	0.301873	0.0767824		0.038362	0.29964	0.0608164		-0.0414632	0.214995	0.0796895
					-0.0876224	0.149633	0.231857		0.0929946	0.138424	0.302496		0.0093966	0.19677	0.41519						-0.0423322	0.186848	0.23998		0.00447249	0.399289	0.234232		-0.0136252	0.166198	0.0672851						0.0803609	0.302054	0.0765532		0.12665	0.250318	0.118502		-0.0695764	0.291292	0.106357
					0.12185	0.0525478	0.242223		0.00207452	0.0922105	0.27507		-0.0298723	0.111927	0.172982						-0.00751314	0.185753	0.229314		-0.026164	0.104676	0.118526		0.0447624	0.221889	0.0812511						0.0238374	0.302388	0.0750768		-0.0320964	0.214946	0.207059		0.0679016	0.276632	0.0683532
					0.00739129	0.064114	0.248608		-0.0104123	0.0563844	0.151312		0.117991	0.129532	0.299619						0.00719653	0.185388	0.155741		0.0347601	0.26685	0.0651169		0.0406139	0.169839	0.140894						-0.0460835	0.303069	0.0746287		0.0454798	0.272192	0.0917236		-0.0218061	0.259554	0.198838
					-0.0259267	0.0739884	0.219185		-0.0136512	0.0884469	0.191623		0.155306	0.100733	0.209561						0.027694	0.185277	0.181168		-0.0115913	0.200879	0.145783		0.0470029	0.186481	0.0718169						-0.00323987	0.303595	0.0742077		0.0160718	0.184712	0.159104		-0.00110879	0.274276	0.131446
					0.174779	0.211235	0.211797		-0.0341875	0.205195	0.210942		0.0154598	0.206481	0.176514						0.0615646	0.185067	0.00418571		-0.100715	0.233569	0.115817		-0.0895706	0.232985	0.091269						-0.0708258	0.303736	0.0736116		0.0107152	0.222041	0.139917		0.0907353	0.158776	0.112645
					-0.0031658	0.0330831	0.382305		0.00134271	0.273524	0.215193		-0.0281137	0.165613	0.235482						0.00236043	0.184877	0.0648842		-0.053732	0.208677	0.0880784		-0.0964059	0.298773	0.0170318						-0.0198371	0.30459	0.0735088		-0.0266348	0.241827	0.171628		-0.00327403	0.258967	0.132254
					0.168433	0.0617757	0.260526		-0.0950698	0.0644599	0.103692		0.0937692	0.159501	0.415038						0.108545	0.184239	0.0963448		-0.121622	0.176656	0.128282		0.0262341	0.234217	0.100635						-0.0360354	0.304932	0.0732019		0.00338478	0.266139	0.0791571		-0.075767	0.288905	0.0555311
					-0.117879	0.199267	0.276121		0.00201756	0.12999	0.225771		-0.0820212	0.144675	0.101854						-0.016315	0.183189	0.080823		0.0890644	0.287407	0.141746		-0.0740173	0.237924	0.0744387						-0.0194349	0.305043	0.0729329		-0.033743	0.242765	0.0335954		0.0443373	0.267094	0.0983168
					-0.0165733	0.265206	0.291333		0.118319	0.132466	0.166754		0.0216806	0.124502	0.255076						-0.0411402	0.182985	0.0161453		0.0741376	0.322115	0.0969396		-0.0276044	0.227857	0.118274						-0.0432696	0.305104	0.0718961		0.0214791	0.302462	0.0612458		0.10028	0.179354	0.153544
					0.136607	0.0104354	0.280345		0.0752028	0.129952	0.175746		-0.103289	0.0592196	0.331845						0.035605	0.182346	0.0965893		-0.0275965	0.247536	0.166957		0.0057813	0.277733	0.168104						0.0250014	0.3058	0.0716188		-0.062855	0.222451	0.0979001		0.0102488	0.267699	0.231757
					-0.097671	0.0739173	0.260371		-0.0845025	0.00938303	0.317299		-0.0165062	-0.0137371	0.245807						0.0673311	0.181604	0.214408		-0.0345464	0.268717	0.171761		-0.0410878	0.145053	0.0950571						-0.138778	0.306005	0.071317		0.0791241	0.256391	0.111478		0.18617	0.277097	0.0745461
					0.250608	0.0558002	0.284484		0.0484482	0.183791	0.188642		-0.0213532	0.212853	0.255027						0.0201924	0.180726	0.141078		0.00769973	0.278306	0.314157		-0.0580333	0.225364	0.162696						-0.0878949	0.306213	0.0712985		-0.0364726	0.230415	0.15724		-0.0465081	0.203908	0.076199
					-0.130296	0.157895	0.232788		0.0947519	0.179235	0.325638		0.00497111	0.146746	0.279776						-0.00138546	0.180659	0.127803		-0.0462056	0.153714	0.138875		-0.0812049	0.165742	0.125085						0.0225042	0.306317	0.0709061		-0.0597103	0.18161	0.109009		-0.0677012	0.161674	0.0918953
					-0.116441	0.0589759	0.29427		-0.0719179	0.0528791	0.298486		0.142847	0.194569	0.248903						0.0295901	0.180085	0.166069		0.0954232	0.311008	0.0544524		-0.0140837	0.325994	0.0647266						-0.0100092	0.307134	0.0708859		-0.00726838	0.222252	0.111431		-0.00375816	0.259913	0.210263
					-0.0559602	0.000760472	0.449299		0.00853752	-0.00720359	0.219339		-0.0192591	0.0465471	0.188594						-0.144546	0.17997	0.113681		0.0229595	0.170816	0.176091		0.0457395	0.244944	0.0465906						0.0120332	0.307399	0.0705704		-0.0534314	0.21774	0.107484		-0.032434	0.280358	0.07306
					-0.132869	0.14126	0.250628		-0.0130259	0.0107863	0.289142		0.0195003	0.114434	0.153839						-0.0398648	0.179638	0.103896		-0.038846	0.293993	0.131562		-0.00771333	0.226806	0.130689						-0.0821507	0.30874	0.0705111		-0.00512533	0.185878	0.154334		-0.0235358	0.22248	0.144866
					-0.0314609	0.150372	0.382401		-0.0107841	0.25236	0.0678027		-0.0333262	0.0158206	0.230316						-0.135099	0.179546	0.115812		0.135386	0.250943	0.158928		-0.0527002	0.336971	0.0740761						-0.0393975	0.309058	0.0690377		-0.0274094	0.283146	0.0319347		-0.108784	0.225172	0.143792
					0.146483	-0.00883268	0.251306		0.0921929	0.112893	0.334925		0.126706	0.100972	0.194174						0.0633728	0.177662	0.212905		-0.0121431	0.329546	0.110436		-0.0644518	0.271433	0.0327891						-0.0631276	0.309235	0.0681323		0.00729976	0.200053	0.108553		0.0256151	0.155897	0.0467589
					-0.0481997	0.0341176	0.27066		0.112779	0.22666	0.261827		0.114349	0.17507	0.122568						-0.0733225	0.177122	0.0229364		0.0144998	0.28446	0.119809		-0.0261782	0.285607	0.0805963						-0.0725084	0.309631	0.0677107		0.0328624	0.297655	0.192442		-0.0278258	0.176092	0.0873967
					-0.116496	0.122262	0.128427		-0.0014858	0.235801	0.260276		0.0170114	0.131076	0.343684						0.0377487	0.176261	0.0625938		-0.161119	0.296892	0.13806		0.0254002	0.28597	0.218482						-0.0223309	0.309829	0.0673137		-0.0338851	0.286396	0.134883		-0.0790892	0.218364	0.0917187
					0.0284093	-0.0985209	0.380127		-0.187065	0.233836	0.207264		-0.100119	0.07718	0.32354						-0.0590682	0.176248	0.0721004		-0.0863417	0.316505	0.0979548		-0.0588873	0.282043	0.17754						0.0195321	0.310485	0.0669939		-0.0925766	0.193118	0.226315		-0.0383949	0.332876	0.0718232
					-0.195651	0.0292449	0.433095		0.0443432	0.0726512	0.188877		-0.0515653	0.142625	0.362179						0.00599507	0.175331	0.229445		-0.0352671	0.206176	0.0997204		-0.0602814	0.224646	0.156554						-0.0100858	0.310692	0.0664472		-0.0347632	0.244696	0.102269		-0.0710033	0.323692	0.0966754
					-0.0742611	0.141677	0.138806		-0.119166	0.116388	0.334429		-0.0441285	0.26334	0.230504						0.033059	0.175273	0.112688		0.00828174	0.146143	0.18299		0.0463384	0.282434	0.217944						0.0748164	0.311193	0.0657884		0.0604255	0.357044	0.170871		0.0510325	0.16684	0.0794097
					0.124343	-0.0382531	0.253266		0.0214808	0.165505	0.366807		-0.0985763	0.060593	0.28198						0.0129958	0.171356	0.111504		-0.0419398	0.318433	0.123717		0.0556629	0.317976	0.198861						0.0194177	0.312945	0.0656532		-0.0233879	0.285321	0.0941236		0.0259035	0.273404	0.149326
					-0.0565403	0.0576248	0.308693		0.135448	0.00212025	0.300797		0.0121026	0.147187	0.22806						0.00418772	0.170579	0.163		0.0900294	0.151756	0.180226		-0.118462	0.322115	0.0548045						0.0603026	0.316524	0.0655158		-0.0440419	0.312354	0.0201231		0.0549173	0.329036	0.157029
					-0.100389	0.265263	0.366791		0.0610626	0.0338083	0.305448		0.0478188	0.128901	0.179503						-0.0330815	0.169602	0.00697982		0.0370103	0.364316	0.208212		-0.00139012	0.186319	0.0890899						-0.0368895	0.31822	0.0654471		0.032591	0.302102	0.0979093		0.00287209	0.223345	0.0802864
					0.0424136	0.165314	0.164474		-0.0539217	0.179264	0.178473		0.0332893	0.21015	0.265008						-0.0740794	0.16924	0.0598704		-0.00818156	0.267011	0.0976569		0.0222458	0.199891	0.110806						-0.0501821	0.31823	0.0651802		0.0416542	0.238494	0.142389		-0.0444161	0.190535	0.0789028
					-0.00654631	0.109606	0.374327		-0.176248	0.27263	0.362049		0.0251812	0.0646031	0.192412						0.0621709	0.168634	0.159766		0.0496899	0.208917	0.171875		-0.0790173	0.323337	0.0997515						-0.00472384	0.318503	0.0648208		-0.0507458	0.317915	0.0275778		0.118629	0.343383	0.230643
					-0.0386887	-0.0176281	0.12901		-0.00764842	0.140208	0.220409		0.0894509	-0.0382929	0.296046						-0.0645939	0.167555	0.114459		0.0790689	0.240829	0.171295		0.00459553	0.268397	0.169526						-0.0696234	0.318618	0.0647081		0.0916565	0.23269	0.149385		0.0254128	0.300407	0.140051
					0.14518	0.0533541	0.0877451		-0.149724	0.120304	0.204346		0.0221881	-0.062197	0.26756						0.0148491	0.167522	0.163192		-0.0166498	0.196224	0.0590336		0.0565986	0.294085	0.0986128						-0.157208	0.319941	0.0647054		-0.0160988	0.26238	0.0775044		-0.0647978	0.386296	0.132546
					-0.108915	0.115038	0.222841		0.0165415	0.139263	0.235421		-0.106901	0.212051	0.382714						-0.136012	0.167428	0.175905		0.0243364	0.196513	0.025589		0.0637143	0.197045	0.0382619						-0.0818633	0.320969	0.0644128		-0.0168162	0.287164	0.034533		-0.0746046	0.256063	0.0952818
					-0.0511673	0.218347	0.392066		-0.0401375	0.0694396	0.252894		-0.100102	0.128529	0.248972						0.00188889	0.16664	0.00491565		-0.0401334	0.212705	0.0894641		-0.0534209	0.219713	0.161015						0.0140069	0.321093	0.0642831		0.0283231	0.328786	0.183379		0.0751935	0.204621	0.150395
					0.118913	0.211054	0.239613		0.189108	-0.00689045	0.237832		0.126765	0.247052	0.25076						0.00795499	0.166364	0.0376224		0.0448714	0.275008	0.0566133		-0.0392076	0.278785	0.229721						-0.0469917	0.321328	0.0640995		-0.0307945	0.276606	0.14276		0.037473	0.173169	0.0963106
					-0.0337767	0.148105	0.158004		0.00483171	-0.0213316	0.187991		-0.062678	0.232533	0.223596						0.019777	0.165337	0.052841		0.0227334	0.279335	0.114515		-0.0820823	0.231903	0.0806469						-0.0155603	0.321353	0.0639406		-0.0785483	0.16117	0.110624		0.00687047	0.330624	0.104796
					0.0111246	0.224524	0.211759		-0.00538236	0.17201	0.221163		0.00433836	0.0523219	0.23974						-0.0634704	0.163024	0.113897		-0.0461897	0.151103	0.160808		0.063574	0.252634	0.204502						0.0601751	0.322397	0.0614633		-0.0211218	0.162018	0.218839		0.0390091	0.236816	0.0649613
					-0.130586	0.0607605	0.20234		-0.0819219	0.0876158	0.331787		-0.0374863	0.165412	0.0278714						0.0350756	0.160933	0.0551321		-0.0373356	0.186806	0.178705		-0.0078361	0.222527	0.00385841						0.0875414	0.324003	0.0548709		0.0773768	0.184346	0.187677		-0.00562589	0.197202	0.0631197
					0.115319	0.190244	0.347028		-0.0379656	0.0477916	0.11836		-0.176232	0.25124	0.27237						-0.175566	0.15991	0.189233		-0.0916731	0.334495	0.0973591		0.149585	0.314073	0.118928						0.0461868	0.324247	0.0544379		-0.00690206	0.286636	0.0906687		0.0374678	0.28623	0.206102
					0.0575014	0.0969138	0.373548		-0.161785	0.0676499	0.346233		-0.123459	0.129605	0.28949						-0.0403568	0.159698	0.169058		0.0203539	0.201461	0.105273		-0.040648	0.307427	0.196164						-0.0192895	0.32471	0.0526637		-0.0555009	0.228331	0.167065		-0.0484856	0.270532	0.071481
					0.0154472	0.267067	0.335548		0.116668	0.139183	0.358287		-0.0958227	0.267216	0.188794						0.145581	0.159468	0.176684		0.123646	0.229666	0.0731937		-0.0477673	0.246469	0.0963246						0.0297581	0.325525	0.0524727		-0.0524609	0.288504	0.0952007		0.0417988	0.248367	0.0913109
					-0.126838	0.260676	0.278385		0.0885265	0.126391	0.239829		0.0380924	0.254472	0.329626						-0.0495908	0.159247	0.286523		-0.0633397	0.281594	0.0543184		-0.0976567	0.375738	0.165536						-0.0484958	0.326179	0.0505225		0.0100723	0.285851	0.237095		0.0367553	0.161576	0.125307
					-0.0893712	0.102198	0.276702		0.0137091	0.191919	0.372595		-0.0175603	0.093068	0.353261						-0.0401699	0.158254	0.120214		-0.00497184	0.22462	0.133283		0.0484042	0.115779	0.118445						-0.0517617	0.326319	0.0490588		0.146362	0.209948	0.0467311		-0.0188832	0.22575	0.106089
					0.0139898	0.0786626	0.32751		0.0878337	0.0699529	0.275756		0.01211	0.111688	0.277389						-0.0971679	0.156724	0.200506		-0.0444513	0.299189	0.155532		-0.0202439	0.220757	0.155874						0.00453882	0.328342	0.0487948		0.065235	0.353904	0.120822		-0.0367018	0.285202	0.119903
					-0.20591	0.248657	0.206783		0.00171048	0.0449968	0.375922		-0.158046	0.204579	0.253846						-0.0678098	0.156606	0.0595043		0.0293919	0.194161	0.125907		-0.0691586	0.215088	0.225457						-0.0380506	0.328518	0.0476259		0.0254434	0.168316	0.156179		0.0396889	0.232376	0.0709613
					-0.114895	0.0670766	0.0868578		-0.0708501	0.0317079	0.280708		-0.0893598	0.0610402	0.324505						-0.0359063	0.155829	0.151328		0.0818331	0.290427	0.115189		-0.0220386	0.252012	0.0921465						0.0331632	0.328519	0.047196		-0.0750931	0.191185	0.104273		-0.0663862	0.215798	0.175322
					0.155985	0.0581937	0.337774		-0.0272413	0.0257078	0.117881		-0.0906868	0.177994	0.34326						0.0474146	0.155173	0.0976353		-0.0295656	0.242203	0.204408		-0.0587232	0.157348	0.181115						0.0264482	0.329475	0.0469309		0.00528842	0.30456	0.147437		-0.0331207	0.27049	0.123115
					0.0330117	0.0133384	0.31078		0.134247	0.00719251	0.151051		0.138476	0.00362857	0.118603						0.0124217	0.155127	0.0914049		0.00751132	0.223863	0.15892		-0.0269466	0.246632	0.0202135						-0.0197959	0.329653	0.0463766		0.0807938	0.212752	0.18797		-0.0390822	0.207835	0.0862304
					-0.0202171	0.112827	0.282533		0.250561	0.0846802	0.301834		0.00565407	0.224444	0.171743						0.104528	0.154799	0.176585		0.10726	0.180151	0.0526715		-0.0113966	0.224752	0.116744						-0.0202268	0.331274	0.0460436		-0.13361	0.211411	0.0217528		-0.112654	0.258785	0.167048
					0.0215988	0.173286	0.255618		-0.151069	0.141475	0.389393		0.0587403	0.197037	0.122682						-0.0221156	0.154415	0.235016		0.0876811	0.194958	0.0649913		-0.014272	0.106369	0.0700229						0.118453	0.33167	0.0450599		0.116135	0.23035	-0.0022414		0.0410114	0.250627	0.0587109
					0.15592	0.221071	0.248373		0.0272565	0.0676608	0.140355		-0.00152613	0.054098	0.266274						0.00936636	0.15389	0.230027		-0.104192	0.186464	0.140353		-0.0891385	0.298674	0.0961915						-0.0888328	0.33228	0.0424672		0.0211312	0.249418	0.0524985		0.0768214	0.287685	0.14456
					0.139947	0.230138	0.283852		0.0430262	-0.0583719	0.334583		0.086022	0.245419	0.28095						0.0540442	0.153689	0.189347		0.109147	0.205902	-0.00345991		-0.0422994	0.162745	0.167756						0.0113702	0.333003	0.0421249		-0.0176586	0.249702	0.152315		-0.0259789	0.293941	0.146518
					-0.11443	0.107718	0.184947		0.163836	-0.00699783	0.246818		0.118206	0.0867013	0.199832						-0.10849	0.152082	0.173197		-0.092979	0.298421	0.172539		0.0172402	0.380371	0.0790495						0.0637257	0.334252	0.0411094		-0.0936057	0.260636	0.165076		-0.0211599	0.212999	0.144105
					0.0226287	0.233358	0.365412		0.154196	0.259066	0.260474		-0.00728731	0.0866763	0.264629						0.026027	0.151921	0.101925		0.133817	0.228881	0.0692695		0.0415305	0.212881	0.22019						0.0833545	0.334488	0.0400971		0.0791779	0.181032	0.0408183		0.0359545	0.312239	0.155206
					-0.0512973	0.240746	0.274256		-0.0752206	0.218486	0.272761		0.260887	0.159696	0.374446						-0.0332403	0.150466	0.257167		-0.0274868	0.176728	0.126457		0.0150667	0.238475	0.0556042						-0.0386981	0.336402	0.0392421		-0.00495333	0.228713	0.119761		-0.0759348	0.260986	0.0522371
					0.00105917	0.0477608	0.108566		-0.0562712	0.0227735	0.385116		0.0888434	0.0686185	0.322834						0.0200849	0.150324	0.162841		-0.0213515	0.259681	0.0631002		-0.00488014	0.277699	0.165745						-0.120044	0.337926	0.0348426		-0.0275644	0.333365	0.226316		-0.0193769	0.218333	0.0654211
					-0.0783726	0.0284192	0.177405		-0.0134119	0.172849	0.284527		-0.151198	0.247332	0.304221						-0.0300809	0.150107	0.0935882		-0.0354968	0.327163	0.101683		0.0221593	0.34763	0.0553237						0.0356037	0.33813	0.0346305		0.0473803	0.281881	0.0664924		-0.0555815	0.343424	0.187395
					0.0192954	0.215725	0.221457		0.115785	0.128864	0.329288		0.069165	-0.0691716	0.316149						0.0589376	0.149872	0.113844		-0.0683574	0.216065	0.27016		0.090664	0.280855	0.0944482						0.0661831	0.33832	0.0340113		0.017166	0.17218	0.150304		-0.043671	0.196692	0.121994
					0.0284052	0.067251	0.353003		-0.00113228	0.185988	0.31969		-0.0480659	0.275363	0.0664449						0.0233388	0.146323	0.153296		-0.0649587	0.345751	0.132675		0.0554719	0.316399	0.0847595						-0.0506855	0.341876	0.0331852		0.00839035	0.268405	0.0848025		0.0324	0.195261	0.188858
					0.0352759	0.135594	0.257255		0.0100791	0.244398	0.285008		0.046109	0.0869699	0.0427151						0.0961859	0.14592	0.150977		0.0317901	0.349334	0.141664		0.0567626	0.228919	0.121367						-0.0226154	0.344716	0.0278045		-0.0582757	0.207813	0.174457		-0.0324766	0.292855	0.131341
					-0.0754682	0.0811709	0.297716		-0.139243	0.399359	0.196304		0.00063737	0.205181	0.317796						-0.00559852	0.145489	0.188095		-0.00616074	0.22494	-0.017303		0.021068	0.357841	0.152845						0.0341759	0.345937	0.0273574		0.068824	0.271902	0.134504		0.0342365	0.233041	0.156733
					0.013224	0.0786544	0.271473		0.0661615	0.099174	0.0693226		-0.0777439	0.0225117	0.224491						-0.0237901	0.143134	0.0869244		0.0266395	0.303038	0.151582		-0.0239793	0.342777	0.122691						-0.0923509	0.349277	0.0255042		-0.0794234	0.226251	0.0641862		0.00581444	0.284636	0.184202
					-0.0890308	0.0655863	0.164767		0.0163957	0.0926376	0.261401		0.128453	0.0411627	0.31288						0.000658176	0.14173	0.0295461		-0.0589393	0.298743	0.165486		-0.0181345	0.260042	0.114667						-0.00863893	0.349353	0.0242733		0.0238887	0.231596	0.155767		-0.0327939	0.34367	0.12269
					-0.103942	0.0590518	0.135723		-0.0241408	0.236512	0.231484		-0.0871552	-0.0144451	0.34995						0.00704461	0.141505	0.0565544		0.000977857	0.197623	0.169807		0.0363231	0.304784	0.0901972						0.0327979	0.34994	0.0240963		0.0466158	0.21502	0.144725		-0.00820205	0.299008	0.0371019
					0.0326243	0.239151	0.345977		-0.0509978	0.157199	0.24955		0.116987	0.188685	0.2255						0.00624399	0.139872	0.186345		0.0285589	0.128097	0.118846		0.00586662	0.127865	0.173783						-0.0182125	0.352199	0.0222767		0.0516098	0.260929	0.0957583		-0.0947463	0.312519	0.18822
					0.0166048	0.183139	0.393315		0.0352456	0.107851	0.327164		-0.122186	0.121295	0.282646						-0.00778888	0.13607	0.0863847		0.00325126	0.265593	0.209352		-0.0380989	0.230919	0.186973						0.0212912	0.35311	0.0217581		0.034869	0.294523	0.00694282		-0.13242	0.254479	0.22277
					0.0699746	0.308775	0.172289		-0.0802218	0.235694	0.357193		0.0833014	0.212128	0.17345						-0.124777	0.135879	0.200941		-0.0477386	0.311664	0.110469		0.107338	0.210678	0.094207						-0.0402872	0.356839	0.021418		-0.0281156	0.245966	0.177191		-0.0277494	0.320785	0.144389
					-0.103202	-0.026979	0.10639		-0.00785651	0.158442	0.206191		-0.0355589	0.331074	0.25509						-0.058553	0.135144	0.152343		-0.0940568	0.285864	0.0419972		-0.0103385	0.376856	0.0948955						-0.0554413	0.358281	0.0157852		0.0377108	0.244328	0.0232134		0.00361318	0.268961	0.107326
					-0.0703348	0.133947	0.255591		0.107316	0.158869	0.319726		0.0416591	0.142007	0.234552						-0.0312184	0.133743	0.111538		0.0566796	0.353107	0.144968		0.110663	0.335574	0.129541						-5.95003e-05	0.359172	0.0153886		0.00283453	0.151295	0.269952		-0.00997858	0.242081	0.121765
					0.0641535	0.100496	0.340062		-0.184365	0.188876	0.213954		-0.103665	0.0196816	0.233681						-0.0822407	0.129665	0.0738798		0.0386483	0.189078	0.370621		0.00336918	0.340297	0.239509						0.036631	0.359701	0.0129593		0.0755212	0.325217	0.161894		0.145174	0.350804	0.0954579
					0.0310333	0.135752	0.203296		0.00618447	0.193963	0.204582		0.0824174	0.087517	0.212702						-0.0622883	0.126261	0.136056		0.100294	0.345893	0.105006		0.109104	0.34199	0.154855						-0.092355	0.36055	0.0128614		0.0991084	0.268544	0.14986		0.0444589	0.341619	0.113759
					-0.00856595	-0.0383134	0.296602		-0.0496734	0.00817077	0.350282		0.0885287	0.178981	0.211332						-0.00897744	0.123569	0.0673157		0.0676699	0.244257	0.0559132		0.14767	0.239058	0.0289098						0.0716269	0.361078	0.011828		-0.0454679	0.314492	0.210857		-0.0817803	0.219941	0.178152
					0.184153	0.0109241	0.131114		-0.0521004	0.143628	0.345718		-0.0213013	0.22165	0.152258						-0.00162303	0.121748	0.168103		0.0115613	0.245506	0.143049		0.116216	0.243214	0.141078						0.00946632	0.361669	0.00831904		-0.0218798	0.192969	0.0827581		-0.0087644	0.284789	0.177226
					-0.129516	0.345522	0.220755		-0.0743424	-0.0118593	0.275444		0.0684027	0.133766	0.3389						0.162279	0.119352	0.213255		-0.00907075	0.24342	0.130163		0.117244	0.187353	0.00910548						-0.0445651	0.363161	0.0032763		0.0709404	0.341493	0.16586		-0.023326	0.297291	0.14122
					0.215549	0.175565	0.204082		-0.0524684	-0.161858	0.177584		0.0543194	0.115579	0.278244						0.00350028	0.11674	0.151152		-0.0746154	0.295435	0.084538		-0.0283445	0.262708	0.18875						-0.0878873	0.371826	-0.00117851		-0.00848086	0.250054	0.196235		0.0127486	0.229963	0.106872
					-0.0325138	0.178065	0.357888		0.0167954	0.305762	0.170888		0.0197066	0.0672083	0.339387						-0.0760672	0.100898	0.171356		-0.0373183	0.299522	0.0825571		-0.0075627	0.28345	0.125115						0.0101599	0.374905	-0.00229655		0.00889261	0.294724	0.0452463		0.0309794	0.280572	0.228237
					0.0093134	0.162763	0.209807		0.0294641	0.140411	0.222511		0.0142192	0.0450463	0.208506						-0.0619829	0.0888418	0.151438		0.0659179	0.19676	0.142559		0.00182958	0.257131	0.229912						0.0436134	0.382364	-0.0134005		0.0518339	0.183756	0.147594		0.0422393	0.25955	0.19606
					-0.017956	0.118401	0.255107		0.0979782	0.183563	0.258611		-0.177067	0.000497931	0.104363						0.0805219	0.0876152	0.231521		0.0123623	0.198476	0.112048		-0.0500855	0.36369	0.216357						-0.0494447	0.402853	-0.0482426		0.0972573	0.26043	0.093642		0.0194188	0.296056	0.130327
					0.0867127	0.283002	0.0480418		0.0311022	0.0203262	0.166566		-0.0777575	0.147341	0.315581						0.0573241	0.0619675	0.0210305		-0.0599523	0.162052	0.138248		0.0234877	0.351938	0.144765						-0.0562448	0.438997	-0.0495396		-0.0279457	0.244508	0.136802		-0.0663187	0.200179	0.126719
									-0.0200934	0.0481116	0.231741		-0.0934621	0.0421248	0.285651										-0.00864565	0.205677	0.0568845		0.0174396	0.224453	0.191416										0.0170425	0.299237	0.171461		-0.0776931	0.299668	0.0363951
									-0.0278669	0.0456972	0.242079		-0.0850029	-0.0424708	0.377163										-0.0740485	0.188021	0.163877		-0.117674	0.163435	0.229629										0.0492839	0.249009	0.119451		0.124164	0.172986	0.15229
									-0.0470613	0.0284403	0.152948		-0.0244813	0.133266	0.219992										-0.0336689	0.178884	0.116383		0.0109426	0.27209	0.0988994										-0.0637337	0.304831	0.157949		0.0451738	0.234896	0.217659
									0.0172467	0.0923694	0.297679		-0.0342862	0.220423	0.133507										-0.06298	0.335585	0.184378		-0.0650678	0.306209	0.0945746										-0.0461842	0.274217	0.147743		0.022086	0.273946	0.128467
									-0.0275076	0.117037	0.272588		0.102884	0.198751	0.267286										-0.0535424	0.293096	0.0629661		-0.0512918	0.266988	0.0279684										0.162787	0.274197	0.151591		-0.0192202	0.270674	0.190587
									-0.0809537	0.0852543	0.207654		0.00437609	0.309876	0.359513										0.0279698	0.22394	0.235805		0.0149454	0.283528	0.220475										0.00502519	0.275633	0.1658		0.0691822	0.30842	0.159997
									-0.107147	0.321086	0.0373749		0.00995828	0.185969	0.352102										-0.0189865	0.255257	0.184276		0.0385148	0.087994	0.130905										0.13408	0.322672	0.161949		0.0529448	0.329682	0.0913456
									0.0339073	0.116442	0.281337		-0.117042	0.0849895	0.341198										-0.148875	0.334354	0.0493483		-0.0308384	0.192056	0.0767016										-0.00712439	0.290804	0.112003		0.0425439	0.24003	0.0954852
									-0.14807	-0.0058309	0.227527		0.0676844	0.164523	0.213456										-0.0564668	0.146156	0.0446502		-0.0199308	0.288861	0.131609										-0.11143	0.174493	0.204204		-0.0155809	0.259533	0.0969826
									0.183585	0.102781	0.0804271		-0.012372	0.171741	0.323831										-0.0345788	0.227826	0.015631		0.0147486	0.242389	0.188943										-0.0392328	0.195975	0.0712473		-0.0733578	0.270897	0.0366067
									0.0462327	0.0629548	0.240534		0.0155945	-0.0607817	0.194468										-0.0502609	0.208187	0.0494675		0.0354845	0.289786	0.0521431										-0.00790515	0.174636	0.175125		0.0776893	0.274646	0.147027
									0.0770643	0.0479736	0.0785529		-0.105016	0.166628	0.300483										0.0334705	0.246159	0.0889646		0.0232079	0.186841	0.132683										0.0368039	0.282789	0.170933		-0.0566858	0.177088	0.0648573
									-0.155555	0.186255	0.323384		0.0792646	0.0149437	0.298955										-0.0193914	0.406919	0.153657		0.0388518	0.22492	0.103846										0.0814559	0.228835	0.0471159		0.0496982	0.227288	0.0990775
									-0.192096	0.101228	0.225286		0.137815	0.140307	0.141992										0.0388291	0.29042	0.0170007		-0.0157941	0.328767	0.103451										-0.00191698	0.276051	0.0839242		-0.12529	0.30761	0.160557
									-0.0683395	0.0906778	0.240682		0.135931	0.208494	0.458248										0.121317	0.248544	0.299427		0.0795273	0.274452	0.176602										-0.10044	0.193331	0.158684		0.0416012	0.227404	0.236165
									0.0101855	0.214851	0.294284		-0.165024	0.0230728	0.278017										-0.0230181	0.236786	0.0165224		-0.0301814	0.0946299	0.0930847										-0.0251128	0.227299	0.0925644		0.095984	0.203057	0.0429817
									-0.128489	0.252667	0.178348		0.0868093	0.115956	0.273627										-0.0601758	0.23355	0.127853		-0.106676	0.354175	0.023699										-0.0849137	0.272117	0.163663		0.0427748	0.253517	0.124195
									-0.164838	-0.0601439	0.211381		-0.0528686	0.221278	0.323804										-0.0115225	0.402385	0.218117		-0.0439055	0.264598	0.143678										-0.00802206	0.252463	0.0651512		0.0500734	0.263656	0.17251
									-0.0808817	0.0410731	0.210453		0.0153384	0.0254466	0.440788										0.0345387	0.324174	0.184206		-0.162615	0.333321	0.0460604										-0.0221346	0.239476	0.00965807		-0.0284937	0.251551	0.06728
									0.00347162	0.116453	0.192221		-0.0505462	0.0092975	0.321888										0.0391187	0.273002	0.153305		0.0331118	0.346445	0.169892										-0.00585991	0.241246	0.112124		0.0282231	0.231983	0.108395
									-0.00726802	0.170471	0.188008		0.0861743	0.226215	0.258276										-0.0588128	0.23555	0.167982		-0.02344	0.334456	0.0742784										0.0164511	0.200852	0.138167		0.00987766	0.226988	0.0467166
									0.038886	0.193145	0.2166		-0.0331087	0.299716	0.202107										0.0312011	0.323891	0.168427		-0.00375287	0.240851	0.124427										-0.0352823	0.211991	0.146339		-0.12276	0.194013	0.152654
									-0.0990151	0.076894	0.260072		0.0686448	0.164343	0.114503										-0.0402042	0.171771	0.0369772		0.0295023	0.257001	0.0885292										-0.00484111	0.257428	0.142674		0.0482033	0.235084	0.135824
									-0.0911374	0.203783	0.443493		-0.152358	0.254956	0.311261										-0.0522103	0.274843	0.196178		0.0385519	0.233216	0.17789										-0.0505062	0.36311	0.0413275		0.0369801	0.278479	0.197982
									0.131434	0.199795	0.217176		-0.123544	0.199249	0.306937										-0.0656147	0.197658	0.164109		-0.0458554	0.268109	0.0394091										-0.00184599	0.187306	0.0859806		-0.0355526	0.331878	0.06028
									-0.155626	0.0124994	0.289594		-0.115278	0.314281	0.189224										0.147822	0.207175	0.0562715		0.0497388	0.169814	0.173012										0.186845	0.179834	0.201023		0.0490647	0.324016	0.119922
									-0.0456007	0.076864	0.212721		-0.0583312	0.0405858	0.266934										-0.00942188	0.256339	0.105493		-0.0208988	0.217108	0.139341										0.0907519	0.259183	0.0469881		-0.0330469	0.210017	0.121474
									0.0399782	0.120689	0.32128		-0.0438789	0.0754461	0.182942										-0.0747577	0.246854	0.204208		-0.039335	0.250585	0.165318										-0.0352493	0.208251	0.0674328		0.0107217	0.323471	0.0583145
									0.101292	0.045967	0.147286		-0.0376738	0.0939886	0.285249										0.0958371	0.308562	0.0994432		0.00441643	0.241895	0.129227										-0.0702614	0.208799	0.0414512		0.0169	0.181245	0.190336
									0.0837486	0.137349	0.306739		-0.02678	0.013354	0.114725										-0.0735649	0.271421	0.133922		0.0371862	0.152852	0.17207										0.116879	0.139659	0.0251748		-0.0585877	0.254847	0.101547
									0.0463801	0.122028	0.315762		0.0917364	0.0886766	0.104116										0.0985611	0.181993	0.0642632		-0.0334363	0.286143	0.0984565										0.067079	0.23118	0.159485		0.116	0.243961	0.116907
									-0.16138	0.248212	0.198325		0.000466856	0.167566	0.146239										0.0530391	0.175926	0.0532644		-0.0583245	0.211876	0.092311										0.0953126	0.285806	0.11286		-0.0213311	0.250682	0.161016
									-0.112122	0.301206	0.288972		0.0267798	0.194308	0.194923										-0.0667808	0.30124	0.0975925		0.0535534	0.295056	0.170243										0.0038881	0.223291	0.0962543		0.0205512	0.223939	0.0938222
									0.131583	0.0394335	0.16755		0.0442577	-0.0377833	0.141663										0.0529936	0.234711	0.0745873		-0.0593329	0.239159	0.138141										-0.0523142	0.200078	0.0344314		-0.00583659	0.139458	-0.0460345
									0.193454	-0.119044	0.349473		-0.143159	0.0520155	0.199825										0.00273319	0.19554	0.0967344		0.0629688	0.261958	0.204926										-0.0585322	0.268343	0.128153		-0.0861848	0.25665	0.040294
									0.0122132	0.172207	0.186059		-0.00903997	0.083148	0.254372										0.0562096	0.38955	0.0375311		-0.0484912	0.331398	0.0445164										0.0160253	0.209595	0.0875688		-0.00225692	0.32543	0.125654
									0.00434082	0.164992	0.174461		0.00620046	0.231963	0.208945										0.163194	0.327572	0.128088		0.181682	0.157035	0.193061										-0.0492968	0.265972	0.111135		-0.0159893	0.249418	0.0555748
									-0.034765	0.0283046	0.276112		-0.0342305	0.0363175	0.316298										0.0604527	0.238767	0.0789428		-0.0675811	0.309313	0.168193										-0.0342245	0.279515	0.130674		-0.0189719	0.2978	0.108178
									-0.0291947	0.109231	0.103781		-0.116798	0.142974	0.368914										0.0109691	0.234927	0.0760806		-0.0112371	0.196493	0.272157										-0.00307528	0.263057	0.0852321		0.0243716	0.230562	0.139439
									-0.109839	0.170095	0.249204		-0.0247217	-0.0160948	0.291615										0.000404696	0.358294	0.0975681		0.0936994	0.194186	0.0259824										0.0798087	0.325234	0.188261		-0.0264041	0.250885	0.168126
									-0.0701068	0.0674635	0.0742735		0.0223945	0.239961	0.324411										-0.00362963	0.241201	0.0692846		0.0109099	0.254876	0.101683										-0.0139103	0.28292	0.0788571		0.0586585	0.183434	0.0917162
									-0.0123337	0.316301	0.229873		-0.011078	0.220162	0.286065										-0.0250516	0.0973279	0.222019		-0.0658635	0.298762	0.0211244										-0.00132898	0.233297	0.137088		-0.0314773	0.233504	0.11637
									0.0504462	0.261684	0.175747		-0.0190306	-0.024621	0.226727										-0.0559777	0.292771	0.0737941		-0.118527	0.280535	0.128823										-0.0474908	0.200511	0.106775		0.0121241	0.261847	0.087255
									0.138679	0.0484036	0.314272		0.0822304	0.122485	0.230575										-0.015575	0.388198	0.0427015		0.0375544	0.206919	0.230897										-0.060392	0.262211	0.0483825		-0.0256553	0.339775	0.190796
									-0.0808297	0.156254	0.182566		-0.041131	0.0689777	0.13548										0.0223759	0.300191	0.029897		0.0390402	0.270071	0.0926035										-0.0838397	0.242494	0.0658729		0.0867825	0.259356	0.153252
									-0.122692	0.111443	0.308895		-0.00317738	0.124701	0.216797										0.049474	0.153403	0.213598		0.0622151	0.20657	0.0879854										-0.014619	0.197418	0.0366758		-0.0139242	0.288964	0.147184
									0.0755698	0.339616	0.350033		-0.0519896	0.0223157	0.157988										0.0325671	0.246433	0.198409		-0.0378507	0.244408	0.19936										-0.0423478	0.205506	0.0322116		-0.0804904	0.18046	0.165489
									-0.00652369	0.0186948	0.245682		-0.00423776	0.131546	0.432203										0.000333588	0.285169	0.0875707		0.0989457	0.301441	0.0624954										0.0318751	0.234466	0.102138		0.0297506	0.230671	0.13426
									0.0913191	0.247744	0.284612		-0.00592385	0.216105	0.221733										-0.0186347	0.17535	0.192704		0.00765101	0.280413	0.13361										0.0169778	0.197898	0.134719		0.00745575	0.230544	0.194886
									0.0114656	0.190117	0.358061		-0.062518	0.195352	0.262683										-0.0180142	0.278685	0.251994		-0.0345823	0.290968	0.132037										0.0667778	0.241084	0.116689		-0.02503	0.262139	0.141309
									-0.0373964	0.0135251	0.221327		-0.0742588	0.0407426	0.236605										0.0537074	0.156533	0.166663		0.0248729	0.292637	0.259454										-0.0717192	0.351598	0.111124		-0.116434	0.238391	0.0805405
									-0.0448622	0.153366	0.216966		-0.277258	0.100964	0.157921										0.0135592	0.245535	0.179217		0.0056492	0.197037	-0.00496206										-0.0468439	0.349942	0.08713		0.0355978	0.336918	0.137565
									0.166076	0.0396135	0.16121		-0.0266308	0.0737151	0.278913										0.00799196	0.172965	0.206098		0.111782	0.217653	0.27135										0.038544	0.279574	0.154656		-0.0231329	0.244741	0.0476884
									0.134076	0.155939	0.260261		-0.191596	0.199187	0.153531										-0.0147277	0.270638	0.16139		0.00959674	0.223136	0.197238										0.0618361	0.20666	0.11078		0.0566945	0.176378	0.184721
									-0.0264084	0.0283975	0.327637		0.0271711	0.0841525	0.211189										0.0711134	0.236057	0.047488		-0.0177127	0.252984	0.281312										-0.0417774	0.216473	0.124326		-0.0249542	0.154036	0.161033
									0.0768731	0.141476	0.220923		-0.0529052	0.161851	0.390703										-0.0381039	0.264283	0.016289		-0.0153949	0.271957	0.304409										0.00411234	0.177816	0.153235		0.0185514	0.242427	0.0799218
									-0.00369091	0.22163	0.212859		0.138385	0.209414	0.29915										-0.0107297	0.182724	0.245197		-0.0172314	0.236531	0.0921085										0.0329513	0.223564	0.170066		-0.0615155	0.160317	0.135797
									-0.0778725	0.0577985	0.0460914		-0.112728	0.0804346	0.359939										-0.0472659	0.290887	0.26521		0.0106559	0.278949	0.136013										-0.0434544	0.238533	0.184038		-0.0315231	0.25347	0.191672
									-0.0437369	0.306712	0.160752		-0.038698	0.180988	0.273477										0.0315687	0.356846	0.132335		0.0429524	0.349159	0.0287099										-0.0771317	0.200847	0.0417215		0.0651304	0.262112	0.143143
									0.0562337	0.0797486	0.2912		0.0940165	0.0842678	0.257428										0.0246831	0.363171	0.144328		0.0333212	0.326712	0.136435										-0.017765	0.265354	0.121797		0.0751511	0.212491	0.152887
									0.0672356	0.0706623	0.214042		-0.121577	0.13651	0.231873										0.000331509	0.214289	0.0591343		-0.00774603	0.288957	0.208385										0.14012	0.208132	0.0430649		0.00922499	0.277583	0.124955
									-0.113192	0.0256186	0.407417		0.078243	0.320111	0.226224										-0.0260511	0.276922	0.143085		0.011159	0.22009	-0.00422144										-0.0219919	0.211815	0.153382		0.0528391	0.317057	0.0943346
									0.0256834	0.0779107	0.324149		0.092718	0.0986829	0.220639										0.0240695	0.294744	0.156652		-0.0656285	0.33629	0.157367										0.0277314	0.260952	0.128381		-0.0376826	0.218566	0.190408
									-0.0928316	0.135861	0.200436		-0.0543456	0.0426348	0.326664										-0.0444883	0.283122	0.0567177		-0.0623344	0.385964	0.204502										-0.0735222	0.349073	0.112379		0.105204	0.255873	0.131179
									-0.0779278	0.0539089	0.137769		-0.0819882	0.104491	0.259545										0.0123569	0.258406	0.117981		0.0531831	0.219623	0.019924										0.0545531	0.334398	0.149167		0.0278934	0.250975	0.155724
									0.0703548	0.118769	0.352648		-0.0907865	0.0314861	0.121434										-0.0484956	0.208647	0.175338		0.0190892	0.248867	0.0526072										0.0207524	0.252815	0.209811		-0.020627	0.204645	0.123956
									-0.00607969	0.0934895	0.342731		-0.254059	0.135753	0.284827										0.150316	0.138503	0.0634689		-0.0339207	0.32263	0.0694096										0.0197022	0.230163	0.139461		0.0904	0.264228	0.205394
									-0.17304	0.0981343	0.203227		0.0898154	0.152119	0.0842922										0.0277705	0.194606	0.0495884		0.0158269	0.137475	0.108118										-0.0325996	0.29584	0.110913		-0.00747097	0.280646	0.158398
									0.0423827	-0.0728425	0.123115		0.0038503	0.0284918	0.420303										-0.0169048	0.360198	0.0580349		0.00918661	0.264074	0.0941735										-0.0751751	0.168596	0.113861		0.0456066	0.238038	0.0843993
									-0.139381	0.17776	0.112305		-0.0991931	0.0129288	0.266765										0.0249443	0.207612	0.113859		0.0360433	0.122413	0.228751										0.00962708	0.246791	0.0752684		0.113476	0.26552	0.163429
									-0.122104	0.233212	0.0283908		0.0792707	0.175816	0.294007										-0.0621672	0.280615	0.0630933		-0.0151829	0.28358	0.0587058										0.0558931	0.274783	0.241458		-0.00131107	0.264941	0.0710715
									0.0835357	0.24844	0.195767		-0.0533114	0.0583016	0.234483										0.00622181	0.249528	0.0550001		0.00276958	0.361217	0.186798										-0.0667789	0.227935	0.113527		0.18124	0.242517	0.231287
									0.0333566	0.0344723	0.285561		0.0379322	0.0590624	0.309631										0.0338636	0.29592	0.125609		0.0284079	0.323753	0.116225										0.00112616	0.189804	0.0597644		-0.0118559	0.215241	0.0159531
									-0.0412968	0.0480695	0.281961		-0.0472385	0.159608	0.300938										-0.145458	0.304231	0.168795		-0.0281169	0.226134	0.211377										-0.0116774	0.281212	0.113115		0.0400375	0.237257	0.0806128
									-0.104733	0.136985	0.230875		0.0061576	0.174181	0.354619										0.0299146	0.399261	0.0429555		0.0440394	0.298055	0.140015										-0.019976	0.265911	0.149544		0.0528474	0.274125	0.186354
									0.0106129	0.111744	0.253019		-0.126542	-0.0187298	0.303645										-0.0031145	0.248715	0.166301		-0.0971334	0.27766	0.12493										0.00373991	0.157292	0.010033		0.0236825	0.219024	0.116611
									-0.0551632	0.0669906	0.363855		0.0814668	0.00087884	0.333918										-0.0329423	0.182672	0.102978		0.0121238	0.174618	0.187992										0.0228628	0.172821	0.135266		0.0653173	0.27549	0.137647
									0.133601	0.156672	0.415143		-0.0167073	0.0554363	0.291128										-0.04006	0.249547	0.0922134		-0.04898	0.243708	0.194409										0.0420389	0.323999	0.0165591		-0.0586361	0.328905	0.0989144
									0.108344	0.215238	0.298602		-0.0268723	0.0572305	0.235212										-0.023887	0.0748147	0.168395		-0.0101335	0.337122	0.177118										-0.0529494	0.242908	0.122417		-0.0118549	0.26778	0.0189126
									-0.00337839	0.130011	0.196903		-0.0556087	0.0265629	0.0745203										0.082414	0.254313	0.101122		-0.0249789	0.179604	0.0615162										0.0334642	0.210814	0.053756		-0.023082	0.277366	0.100325
									-0.0625138	0.177593	0.168804		0.114939	0.143782	0.121492										0.0181985	0.269232	0.142245		0.210475	0.164145	0.222267										0.0390001	0.124004	0.103903		0.0339535	0.30246	0.0927911
									0.0355619	0.0911095	0.290898		0.158729	-0.069615	0.243261										0.00177111	0.312706	0.0842952		-0.0666956	0.364122	0.172349										-0.0186705	0.253049	0.170917		-0.0290257	0.349492	0.138055
									0.0527183	0.104838	0.303184		0.156128	0.0411455	0.282674										-0.0727808	0.206982	0.0132681		-0.00945304	0.337524	0.14715										0.0154579	0.247299	0.123603		0.046324	0.276915	0.17212
									0.0765099	0.225437	0.256187		-0.145698	0.0756899	0.0594794										0.00142837	0.28371	0.142799		0.00949715	0.207018	0.0969137										0.0942169	0.241028	0.127095		0.0118188	0.251678	0.183556
									0.0618646	0.109084	0.220358		0.187539	0.0701616	0.0964377										-0.0128532	0.255066	0.100535		0.0551356	0.185984	0.140095										0.0338639	0.230326	0.211248		0.015404	0.235916	0.0809429
									-0.0538493	0.192428	0.236039		0.103005	0.0924971	0.297713										0.00426201	0.273541	0.160255		0.0553511	0.277813	0.126519										-0.0123064	0.238627	0.0568431		-0.00445612	0.227505	0.144451
									0.0130906	0.101033	0.214211		-0.0755938	-0.028303	0.363396										-0.0265769	0.311332	0.127816		0.103235	0.169619	0.119726										-0.0261271	0.234002	0.0998305		-0.00852142	0.262204	0.181746
									0.037719	0.110646	0.245509		-0.0298863	0.0295686	0.17065										-0.084175	0.227568	0.0866341		-0.0425549	0.347169	0.127139										0.045928	0.307782	0.117667		0.0660807	0.223562	0.16385
									-0.126706	-0.0176394	0.302046		0.0462799	0.0607138	0.267942										0.0910664	0.214245	0.119333		-0.05029	0.258491	0.222537										0.0151357	0.245543	0.189197		-0.028452	0.281152	0.134568
									0.167299	0.100651	0.220738		-0.112601	0.096523	0.324311										-0.0332253	0.337569	0.140617		0.0123645	0.318826	0.158493										0.00856174	0.375366	0.136466		0.00140352	0.207094	0.091762
									0.0747732	0.116956	0.172496		0.00986483	0.0649288	0.175624										0.0607582	0.269562	0.0559022		0.104684	0.181542	0.0952766										-0.00277818	0.238148	0.0978409		0.0608907	0.295179	0.123982
									-0.0345023	0.21567	0.426928		0.0212032	0.12352	0.247226										-0.106448	0.150184	0.140118		0.0502287	0.285771	0.122466										0.0581576	0.230099	0.0629621		0.0237667	0.225649	0.15117
									0.204918	0.116372	0.218836		0.0684915	0.0681624	0.162514										-0.0315773	0.174188	0.0927873		-0.0301429	0.322019	0.0457702										-0.0123096	0.164208	0.0558703		0.0634827	0.266814	0.128735
									-0.0794697	0.152701	0.290959		-0.119835	0.0688714	0.230234										0.113891	0.263976	0.124481		-0.0239233	0.363478	0.162344										0.0319488	0.188402	0.150417		-0.0521777	0.311139	0.133169
									-0.119681	0.104216	0.0937745		0.084493	0.202119	0.349288										0.037069	0.251521	0.150029		-0.0678245	0.16787	0.0437184										-0.00401014	0.222461	0.142177		-0.0580907	0.265989	0.113422
									-0.122527	0.208421	0.329813		0.108803	0.260971	0.179918										0.0219576	0.131711	-0.0449435		0.0296561	0.129968	0.00224007										0.0265829	0.218082	0.121757		-0.0944627	0.302469	0.0996397
									-0.0782934	0.208284	0.253557		0.0474283	0.0798719	0.26913										-0.0761301	0.350584	0.237023		-0.00158118	0.250187	0.125533										0.055502	0.278133	0.192448		-0.0230135	0.287735	0.163245
									0.00996903	0.115873	0.146755		0.126055	0.104361	0.332167										0.0485916	0.258093	0.142223		-0.0209061	0.36041	0.107202										-0.0162436	0.246886	0.0817863		0.0167891	0.244488	0.154121
									0.00715678	0.245726	0.317401		0.115052	0.203875	0.333218										-0.0050662	0.286864	0.168191		-0.122454	0.306385	0.0904463										0.0333024	0.274047	0.0621634		-0.0890766	0.263477	0.0587162
									-0.0195266	0.20526	0.377506		0.111795	0.227515	0.201094										0.0480739	0.159249	0.10204		-0.0184945	0.247817	0.193852										-0.00609374	0.176244	0.103406		0.0682318	0.266971	0.133952
									-0.138046	0.151475	0.316225		0.0428573	-0.00167012	0.230898										-0.0713503	0.262055	0.0614975		-0.0140104	0.259141	0.0906342										-0.0351042	0.181752	0.22018		0.096089	0.172191	0.221511
									0.0022558	0.0354908	0.263229		0.0514828	0.215859	0.193633										-0.0618714	0.24486	0.0977101		-0.0886412	0.33581	0.0657458										-0.0295424	0.265924	0.111331		0.0101415	0.288966	0.251815
									-0.0326408	0.223787	0.139692		0.0566649	0.112919	0.410312										0.00202576	0.344212	0.207047		0.0698107	0.158462	0.0833355										-0.0787273	0.262716	0.0583363		-0.010681	0.284409	0.137274
									0.149614	0.154778	0.196738		-0.00727997	0.115264	0.375586										0.0474795	0.203113	0.0650782		-0.0433122	0.24426	0.0496959										0.105798	0.215431	0.134538		0.0838855	0.164404	0.162323
									-0.191644	0.132959	0.26668		0.0846714	0.219334	0.212806										0.0197519	0.369223	0.0784222		0.0537951	0.28175	0.10616										-0.0363047	0.216924	0.0362961		-0.120865	0.280052	0.105408
									-0.08938	0.180466	0.268797		-0.0576436	0.167064	0.28664										-0.0255629	0.209146	-0.0357701		-0.0528317	0.334962	0.0531727										0.0159606	0.257653	0.090475		-0.0117657	0.244064	0.209484
									-0.00623044	0.116892	0.353475		-0.101668	0.0317625	0.271335										0.0359295	0.240984	0.142915		-0.0585797	0.251074	0.155469										0.0391477	0.195757	0.119691		-0.0411549	0.217313	0.216228
									-0.150891	0.208105	0.32152		0.206212	0.164308	0.155071										0.0802791	0.303937	0.101043		-0.0174737	0.2751	0.0881353										0.0486115	0.312282	0.144538		0.0250324	0.144295	0.134466
									-0.0172005	0.0809	0.201896		0.0179295	0.11588	0.213701										-0.011276	0.209206	0.207982		-0.0217628	0.255549	0.196875										0.0298135	0.392022	0.103258		0.0102509	0.128673	0.122844
									-0.0237479	0.11168	0.185273		-0.0130601	0.183223	0.344427										0.0270062	0.204747	0.110882		0.0318946	0.16877	0.101401										0.00469376	0.336432	0.139597		0.013813	0.380532	0.195482
									-0.122856	0.269578	0.0762545		-0.146171	0.149494	0.0957085										-0.0303805	0.253967	0.151739		0.0157167	0.179493	0.105775										0.0489741	0.28841	0.101006		-0.0133186	0.265818	0.105323
									0.0813392	0.0718641	0.418924		-0.0615218	0.182498	0.22726										-0.0709348	0.236666	0.0906093		0.0570076	0.298237	0.14633										0.069688	0.197441	0.0982618		-0.0456082	0.309568	0.121047
									0.101905	0.0264985	0.253001		0.0526571	0.118713	0.150821										-0.165342	0.293251	0.00048265		-0.0737979	0.246853	0.124951										-0.0363447	0.176336	0.172651		0.0445416	0.236687	0.193832
									-0.0874828	-0.0545527	0.184152		0.0181159	-0.0707194	0.143423										0.042819	0.311983	0.0743794		0.00125393	0.223307	0.141666										0.0926595	0.274288	0.152973		-0.0647526	0.230987	0.124062
									-0.0763721	0.0675641	0.367556		0.110087	0.137411	0.18846										-0.00723628	0.142614	0.0523784		0.0664958	0.178081	0.119903										-0.0153915	0.246721	0.0581171		-0.00298497	0.199992	0.0604645
									0.0405919	0.109633	0.429043		-0.0760492	0.0438485	0.3303										-0.00198638	0.263702	0.164507		0.00116118	0.248396	0.0341181										0.0182272	0.207869	0.0854635		0.00449623	0.216834	0.0506917
									0.110322	0.168391	0.379488		0.224807	-0.0104736	0.290778										-0.114044	0.266728	0.0672194		0.0652218	0.351264	0.0295829										-0.00542387	0.258869	0.170012		0.0691748	0.296934	0.200461
									-0.0103549	0.113544	0.156722		0.00987997	0.0408369	0.274895										-0.00401558	0.21531	0.200505		0.0145376	0.216205	0.143699										0.0230846	0.34367	0.109195		0.00324264	0.227692	0.207541
									-0.0194489	0.160353	0.266408		0.110495	0.0714458	0.306998										-0.0453187	0.19336	0.117748		-0.08907	0.388341	0.232751										-0.0106829	0.240073	0.128149		0.0326618	0.163437	0.0622574
									-0.143857	0.174404	0.205759		-0.0105039	0.28963	0.335585										-0.0253959	0.146968	0.105702		-0.00293766	0.232059	0.114412										-0.0736932	0.279111	0.204047		-0.00878266	0.279047	0.136019
									-0.127701	0.248583	0.232815		0.120132	0.108623	0.216823										0.0265359	0.241773	0.243828		0.0590928	0.218209	0.24163										-0.00610887	0.249926	0.089678		-0.0605122	0.313873	0.12754
									0.0803553	0.326234	0.142057		-0.158434	0.15068	0.331002										-0.055731	0.169023	0.153477		0.0167394	0.415966	0.0350797										0.0382798	0.279323	0.0876846		0.0258159	0.329874	0.134676
									-0.00815754	0.0543361	0.173087		-0.0989936	0.198009	0.230021										-0.000209407	0.204425	0.0570262		-0.0170783	0.191671	0.159913										-0.035363	0.286233	0.126309		-0.0697956	0.207509	0.166946
									-0.0173341	0.0920031	0.383593		-0.0566168	0.0753071	0.254994										0.0431866	0.236006	0.0128272		0.0851185	0.200179	0.0401942										0.0370845	0.274568	0.0476492		0.0665085	0.275121	0.16047
									-0.0628738	0.171842	0.180121		0.0529319	0.200238	0.154416										0.00639535	0.286709	0.149434		0.0333431	0.32304	0.0941993										0.0164096	0.279106	0.150077		-0.0108228	0.261425	0.0401943
									0.0345724	-0.013623	0.221238		-0.112733	0.201492	0.295954										0.00409366	0.21489	0.124783		0.0470502	0.259345	0.181403										-0.129013	0.275647	0.215091		-0.0681375	0.276124	0.195064
									-0.0398293	0.223324	0.290583		-0.161528	0.177376	0.226236										-0.121063	0.283942	0.15665		0.0491233	0.185075	0.226674										0.0204235	0.30193	0.112825		-0.00509152	0.299748	0.147317
									-0.109496	0.113229	0.229964		0.0948319	0.12117	0.295661										-0.0318481	0.130102	0.123779		0.0870316	0.167256	0.0954984										-0.0564257	0.290101	0.106435		0.0498856	0.35739	0.0800373
									-0.0928751	0.117479	0.308908		0.095054	0.175481	0.117501										0.0832429	0.309757	0.0869911		-0.172621	0.246688	0.0365634										-0.00437095	0.301894	0.115147		0.0864422	0.310534	0.150061
									-0.19153	0.131978	0.290127		0.0387411	-0.00538027	0.342934										0.0328876	0.146772	0.147802		0.0119214	0.184481	0.097621										0.0234868	0.360908	0.175013		-0.00220502	0.314306	0.177757
									-0.0159379	0.0242761	0.192884		-0.0581919	0.225631	0.351815										-0.00104648	0.294277	0.187371		0.0757146	0.297043	0.135815										-0.0599404	0.194644	0.0815856		-0.000868624	0.233706	0.0852638
									-0.0486902	0.130192	0.259386		-0.0228397	0.268257	0.185015										-0.00230657	0.254345	0.144858		-0.0657159	0.247354	0.133331										0.0390194	0.241037	0.167185		0.0268904	0.188566	0.10273
									0.00939885	0.0892758	0.215756		-0.153123	0.0651024	0.0807727										-0.00165209	0.0964973	0.111056		-0.0639282	0.363629	0.111606										-0.0427104	0.18414	0.134912		-0.0669657	0.24329	0.151931
									-0.00642272	0.0851291	0.326191		0.0053957	0.100356	0.267582										-0.0750441	0.217069	0.0436564		0.0947847	0.361845	0.0902283										-0.00545574	0.195678	0.175478		0.0877361	0.22944	0.0912894
									-0.000675579	0.225526	0.304378		0.0637363	0.019333	0.172091										-0.0629356	0.289282	0.189258		0.0038693	0.155047	0.125469										0.0489812	0.336167	0.104444		-0.0117005	0.242799	0.186163
									-0.00674773	0.135964	0.0132479		0.152141	0.0731478	0.250288										-0.0123119	0.326672	0.19653		-0.0399962	0.247139	0.0512446										0.016953	0.256937	0.140161		0.0346473	0.218212	0.190407
									0.0855332	-0.00500214	0.256943		0.115971	0.0913048	0.226459										0.0719907	0.3597	0.122367		0.00109746	0.257747	0.0925142										-0.0184317	0.247777	0.1234		0.0812339	0.223617	0.147929
									0.076806	0.123409	0.342604		-0.0221745	0.257828	0.174002										-0.0133813	0.368704	0.0668923		-0.0189513	0.295064	0.201944										0.0469089	0.238505	0.160629		0.00336085	0.135164	0.0331981
									0.00528588	-0.0295766	0.237597		0.0794427	0.145949	0.242716										0.0418578	0.163959	0.132893		-0.0168274	0.163591	0.0973757										-0.0835542	0.263111	0.0755121		0.00650347	0.278549	0.126392
									0.0163049	0.230425	0.278232		0.00469457	0.113227	0.26401										-0.00479301	0.280605	0.0488326		-0.064803	0.310505	0.180274										0.015226	0.23734	0.152613		0.0334536	0.241871	0.103324
									-0.193092	0.284315	0.27497		-0.0287458	0.0827949	0.233773										0.0218788	0.377361	0.236747		0.0173604	0.225699	0.109427										0.0105872	0.281521	0.0813255		-0.0142887	0.274996	0.133605
									-0.0934492	0.256855	0.212902		-0.0338387	0.080951	0.176077										0.0908185	0.138803	0.0618783		-0.0211686	0.329717	0.118877										-0.00249186	0.222518	0.143962		0.0769686	0.249798	0.155093
									0.0542334	0.0870044	0.267637		-0.0928113	0.208964	0.0591243										-0.0259631	0.306058	0.186061		-0.0868274	0.227747	-0.0107566										0.0461985	0.321477	0.116654		-0.0330478	0.0916522	0.099134
									0.115229	0.16855	0.235636		0.107572	0.053376	0.28661										0.0171873	0.312934	0.244863		-0.0123516	0.303138	0.174715										0.0602471	0.251772	0.186219		0.0258813	0.185509	0.0702374
									-0.0913882	0.357234	0.439624		0.0367426	0.166512	0.299175										-0.0779322	0.195066	0.148535		0.0388054	0.114858	0.237276										-0.0757779	0.276678	0.0821026		0.195507	0.272	0.0141114
									-0.126417	0.259324	0.452898		-0.0173049	0.143697	0.146119										-0.0947404	0.325587	0.244501		0.0653612	0.411709	0.12489										0.0829019	0.155831	0.138989		0.0780722	0.261299	0.184079
									-0.0204561	0.101203	0.197087		0.0574613	0.089955	0.148587										0.157925	0.172421	0.0941445		0.0095079	0.183147	0.0845216										-0.0182168	0.245393	0.124717		-0.148423	0.174634	0.104673
									0.102809	0.263609	0.265537		-0.0016069	0.0568282	0.227231										0.10136	0.302034	0.0515118		-0.0593178	0.293653	0.116246										0.00931462	0.26325	0.100361		-0.0207961	0.192345	0.149284
									0.0307279	0.144187	0.216615		0.0181341	0.252071	0.233353										-0.0813896	0.283348	0.169219		0.0644566	0.18293	0.125331										-0.00509314	0.292747	0.102464		0.0133765	0.150877	0.094178
									0.0969141	0.0537094	0.256757		0.0144483	0.108812	0.387095										0.0512649	0.261539	0.0509063		0.068552	0.295397	0.096265										-0.0225322	0.278106	0.149381		-0.0176098	0.299286	0.147249
									-0.0727267	0.0390566	0.133684		0.025275	0.157016	0.328637										-0.0749906	0.21632	0.11113		-0.0159096	0.281592	0.0820442										2.89479e-05	0.319298	0.123637		0.0759102	0.224156	0.130258
									-0.0381186	0.113515	0.209382		-0.0768928	0.331547	0.356664										-0.00220783	0.35747	0.138692		-0.0415349	0.232962	0.109731										0.0802926	0.282509	0.208369		-0.0267296	0.248823	0.233402
									0.112717	0.0539839	0.379871		0.0315653	0.0978337	0.328206										0.109824	0.212343	0.0756038		-0.0113251	0.226265	0.176568										0.0039721	0.279407	0.111014		0.0169266	0.232407	0.0571533
									-0.0444384	0.0985149	0.240134		-0.0140501	0.11356	0.145036										-0.00921488	0.262497	0.147348		0.0510536	0.278474	0.19483										0.0677072	0.258583	0.146865		0.0818542	0.267921	0.118613
									0.020792	0.0903497	0.242531		0.173565	0.227836	0.352504										-0.0785049	0.145068	0.0787652		0.0157954	0.300552	0.0541824										0.0513725	0.239831	0.149146		0.0148229	0.192521	0.140041
									0.108915	0.0878159	0.190757		0.0139011	0.188708	0.241217										-0.0650985	0.154394	0.226317		0.0793293	0.207435	0.134272										0.125033	0.344345	0.186786		-0.0750041	0.278427	0.0526446
									-0.0706538	0.157279	0.375552		0.0235394	-0.00561116	0.292154										0.0220466	0.319536	0.106978		0.0441181	0.193685	0.0974196										0.0277685	0.248124	0.166876		-0.0611598	0.19297	0.144427
									0.0261754	0.14152	0.256484		0.00148575	0.218673	0.20323										-0.146206	0.299654	0.154985		-0.0917194	0.255744	0.0666492										0.0245524	0.285696	0.0528222		0.0479076	0.298388	0.097458
									-0.158645	0.157859	0.287759		0.00775331	0.0707904	0.292909										0.0447034	0.269611	0.166947		0.186675	0.259289	0.0241667										-0.0236212	0.175551	0.134921		0.0643635	0.173455	0.145174
									0.0846737	0.0569308	0.401953		0.128811	0.0533734	0.242377										0.0020593	0.287215	0.0752679		-0.0687657	0.230315	0.134404										0.0357913	0.161185	0.19023		0.052894	0.197068	0.0879004
									-0.157006	0.168759	0.299171		-0.0308348	0.12355	0.456838										0.0274423	0.176809	0.0641619		-0.0333505	0.112591	0.0954042										-0.102815	0.300008	0.23561		0.0205952	0.19679	0.175955
									-0.0965303	0.0883389	0.240417		0.0914937	0.118479	0.382014										0.0756032	0.221921	0.2155		-0.0521417	0.20875	0.0754616										-0.0282298	0.269703	0.134925		-0.000549784	0.224278	0.11233
									0.108154	0.131014	0.217602		0.0264359	0.13848	0.0279608										-0.0432389	0.239986	0.0568828		-0.152337	0.266224	0.0136961										0.0613996	0.294352	0.091304		-0.00978247	0.225827	0.197954
									0.0259212	0.20321	0.157493		0.0263693	0.116798	0.375439										-0.106912	0.295068	0.0898124		-0.0624366	0.286531	0.176037										0.0198504	0.247989	0.189655		0.0439198	0.185083	0.121571
									-0.129486	0.118332	0.245913		0.0454606	0.0979704	0.319726										-0.0341816	0.230868	0.1662		0.0459169	0.259347	0.0947853										0.0665378	0.259062	0.0893509		-0.018201	0.203434	0.202527
									0.114621	0.116852	0.162061		0.0299797	0.161284	0.163877										-0.0258869	0.259573	0.0769852		0.0603663	0.249331	0.0615275										-0.104507	0.273161	0.256474		0.0156899	0.253198	0.0890495
									0.0554667	0.137011	0.267166		-0.0451865	0.252889	0.289427										0.0361812	0.331323	0.0240973		0.00518217	0.238257	0.0691249										-0.000415333	0.336897	0.171188		-0.0196144	0.206391	0.137748
									-0.0277604	0.268334	0.168856		-0.0379801	0.16753	0.325204										0.173763	0.255236	0.140492		-0.0193726	0.335185	0.131391										0.0085212	0.277502	0.151567		0.00872046	0.314348	0.184825
									0.0143271	0.03869	0.326035		-0.0693574	-0.0277606	0.170101										0.061193	0.197609	0.161753		-0.0447673	0.190089	0.0298282										0.0316959	0.185391	0.127688		-0.0015054	0.275779	0.0610671
									0.0099773	0.157984	0.339497		0.0351147	0.139736	0.223667										-0.0162002	0.176056	0.0827555		0.00155811	0.254986	-0.0148502										-0.0431177	0.318386	0.128925		0.0254021	0.358054	0.130511
									0.0878811	0.0332897	0.2219		0.068255	0.0539574	0.328005										-0.016665	0.254108	0.253787		-0.00754419	0.327355	0.158974										-0.0338725	0.289426	0.138084		-0.0353457	0.240028	0.0943288
									-0.219549	0.0107848	0.192023		-0.0343212	0.156911	0.406668										-0.0462571	0.369961	0.0690974		-0.0867973	0.252332	0.14726										-0.0158005	0.209082	0.14813		0.0397314	0.279167	0.136633
									-0.00630704	0.028538	0.264818		-0.108505	-0.0291839	0.0900218										-0.041138	0.295185	0.0389734		0.075463	0.112896	0.0950573										-0.0514169	0.268096	0.131624		0.016242	0.206066	0.0917618
									0.0459778	0.114754	0.246257		0.0213118	0.165434	0.274371										0.143459	0.211796	0.147843		-0.0254005	0.196028	0.126335										-0.0247689	0.256084	0.122266		0.0405887	0.252232	0.0513036
									0.0751682	0.00396322	0.348705		0.13446	0.198053	0.147251										0.0134138	0.372218	0.183674		-0.0111616	0.159047	0.15247										-0.0383676	0.251848	0.145245		0.146032	0.221539	0.113726
									-0.0551586	0.0701982	0.214734		0.00431871	0.0909519	0.43653										0.067706	0.229151	0.195341		-0.0348479	0.270744	0.0982525										0.0148717	0.242613	0.201931		0.0517039	0.347376	0.103641
									0.111853	0.142807	0.314189		0.0546035	0.160527	0.320815										0.0442366	0.268523	0.165628		0.0491212	0.226762	0.0571442										0.003469	0.228735	0.167656		-0.0153175	0.209974	0.0228662
									0.0522034	0.135486	0.197072		-0.140781	0.062069	0.362781										-0.019945	0.27483	0.134703		-0.067967	0.254764	0.12887										-0.0144532	0.216757	0.139946		-0.0131919	0.295032	0.046093
									0.0327549	0.0641089	0.308585		0.162554	0.160932	0.253583										0.01859	0.243227	0.0882746		-0.0276444	0.176595	0.0947789										-0.0480107	0.281308	-0.0302448		0.0947504	0.295077	0.220901
									-0.0657331	0.147656	0.209555		-0.271932	0.0550141	0.160961										0.0730427	0.254872	0.0372645		-0.0372611	0.283117	0.173085										0.167159	0.269434	0.0915887		-0.00403368	0.233001	0.146591
									-0.101104	0.251341	0.423312		0.0080428	0.137219	0.143812										-0.0692615	0.331393	0.125421		0.0816553	0.282349	0.169409										-0.0449484	0.22618	0.0854275		-0.0192602	0.132638	0.117983
									0.162083	0.235336	0.299703		-0.0365597	0.156689	0.329549										0.0470751	0.311541	0.0741032		0.136195	0.259921	0.166299										-0.0602162	0.247312	0.241397		-0.0335856	0.244884	0.240907
									0.00230154	0.211208	0.247688		0.122113	0.120769	0.188048										-0.0293512	0.231968	0.0825277		-0.126364	0.204713	0.133961										-0.0763471	0.270054	0.119862		0.0173164	0.218281	0.103258
									-0.112857	0.123748	0.281699		0.135684	0.12693	0.243974										-0.0277192	0.221671	0.188433		-0.0236903	0.346678	0.1248										-0.0108906	0.26064	0.118258		-0.0950445	0.205526	0.0745505
									-0.0285209	-0.00100959	0.381374		-0.0320134	-0.024359	0.219038										-0.0326388	0.227012	0.213822		0.052561	0.236684	0.117941										0.062212	0.232482	0.209131		-0.0378657	0.293015	0.00950473
									-0.0545606	0.243524	0.298538		-0.0802204	0.218656	0.153701										0.0545494	0.282672	0.231032		0.0125047	0.275678	0.153804										0.0546682	0.244163	0.087195		-0.0306568	0.157012	0.160378
									0.0826174	0.0954749	0.21852		0.0723888	0.0682249	0.261263										-0.079059	0.242363	0.140081		-0.00635358	0.195828	0.0365316										-0.00545206	0.283538	0.141802		0.0632828	0.193992	0.137289
									0.0219206	0.172234	0.227248		0.104445	0.0288997	0.326526										-0.0426361	0.39155	0.187066		-0.0963425	0.170721	0.0986684										-0.0509058	0.235113	0.0601038		0.0232597	0.210788	0.144325
									0.0724582	0.13504	0.105986		-0.130719	0.0594685	0.252134										0.0112881	0.209087	0.166888		-0.00539084	0.205694	0.036432										-0.00306616	0.193972	0.216442		-0.00287241	0.222497	0.0769968
									0.0662551	0.0952698	0.26065		-0.0285476	0.107015	0.298221										0.130645	0.208043	0.14127		0.00678756	0.314156	0.00108163										-0.122419	0.273093	0.115606		0.0151208	0.348005	0.106753
									-0.0535701	0.176366	0.131125		-0.000646932	0.0695238	0.270003										0.0601086	0.314189	0.147088		-0.0197877	0.130537	0.104922										-0.0520622	0.26727	0.159509		-0.0573781	0.26361	0.147204
									-0.15225	-0.0109092	0.315607		0.0736072	0.0850072	0.208002										0.0820673	0.297985	0.109753		-0.014338	0.2641	0.202695										0.0238163	0.335035	0.192382		0.0251135	0.367432	0.1796
									0.059159	0.0650534	0.298222		0.0136882	0.191936	0.136462										-0.0817408	0.279529	0.0640312		0.0949782	0.271954	0.153063										-0.014066	0.283181	0.118105		0.0948926	0.224634	0.0880306
									-0.00626004	-0.260692	0.284555		-0.0859563	0.118384	0.379371										0.0779509	0.209183	0.157813		-0.10405	0.307746	0.0282672										0.031758	0.313011	0.194852		0.0261497	0.146208	0.138505
									0.0746844	-0.00772924	0.0775175		0.0585669	0.105376	0.177046										0.0327928	0.175568	0.0200649		-0.0390982	0.172603	0.131041										0.0165518	0.262255	0.132166		-0.00205553	0.229374	0.117155
									-0.0483103	0.255313	0.337111		-0.146539	0.0786849	0.234179										-0.18039	0.264792	0.147541		0.0334072	0.241992	0.116004										-0.0609641	0.230836	0.16671		0.0798693	0.247872	0.215343
									0.123296	0.0511879	0.199674		0.214149	0.301171	0.28113										0.0344185	0.166011	0.205381		0.0350115	0.239541	0.00842841										-0.0530965	0.219009	0.0496591		0.0287177	0.256333	0.153966
									0.125017	0.224156	0.248263		-0.0218148	0.175722	0.186853										0.113506	0.279244	0.000397731		0.041661	0.137254	0.13583										-0.029577	0.273059	0.0620779		-0.0610518	0.343521	0.169126
									-0.143942	0.120182	0.516895		0.0109833	0.0783301	0.431433										-0.0730027	0.259211	0.0726148		0.0167567	0.180451	0.168796										-0.0476323	0.229792	0.117037		0.0543024	0.24303	0.090463
									-0.186034	0.338497	0.205738		0.0272749	0.0556389	0.291681										0.0240048	0.20366	0.0499407		0.0274913	0.288949	-0.0287116										0.101095	0.275627	0.161252		0.051233	0.210508	0.128421
									-0.0453609	0.0875717	0.29007		0.0126699	0.175373	0.304815										0.0234633	0.144285	0.227783		-0.0244192	0.295427	0.136816										0.00943936	0.310872	0.178229		-0.0227239	0.291661	0.206532
									-0.0808503	0.178193	0.215418		0.109898	0.12191	0.191998										0.10165	0.253906	0.0687332		-0.0631515	0.206797	0.0714608										0.0354248	0.203055	0.155274		-0.0528982	0.256167	0.125797
									-0.0634975	0.117602	0.29404		-0.0323959	0.0457976	0.341666										0.0582593	0.254802	0.244096		-0.0279704	0.256493	0.202838										-0.0253978	0.188187	0.167756		-0.0760987	0.285821	0.202867
									-0.117845	0.149459	0.251358		0.0148673	0.206603	0.158014										0.0164674	0.233932	0.0619566		0.0505753	0.195768	0.162316										0.0140872	0.197835	0.11341		0.0306592	0.22808	0.0422288
									0.177862	0.0332141	0.208215		-0.0186158	0.0780555	0.297303										-0.0251872	0.318114	0.109137		-0.0220139	0.235145	0.160313										0.0171957	0.165375	0.186014		0.0373816	0.211745	0.104261
									-0.0768584	0.0947045	0.173376		-0.0418598	0.0919966	0.123982										0.0944874	0.249629	0.066849		0.0630191	0.284346	0.00951777										-0.0419343	0.29345	0.0452056		-0.0522856	0.297282	0.108558
									0.0375738	0.354044	0.254205		-0.0706633	0.155261	0.320514										0.0200888	0.20729	0.122284		-0.00397252	0.13908	0.188417										0.0548642	0.196585	0.104135		-0.035094	0.264454	0.166996
									-0.0708015	0.0238386	0.36941		0.0495054	0.234475	0.258114										-0.0319069	0.258057	0.17317		0.0132692	0.168205	-0.0102716										-0.084736	0.353148	0.0219614		-0.037052	0.326297	0.150228
									0.0556726	0.315159	0.15202		0.0124616	0.33215	0.286278										-0.0794652	0.267261	0.114442		0.0407045	0.264906	0.0911161										0.0476647	0.286412	0.10856		0.0228665	0.301092	0.181878
									0.135162	-0.0019899	0.148646		0.0165544	0.0228881	0.19697										-0.0535484	0.289746	0.0784432		0.107582	0.275326	0.0991401										-0.0163581	0.256732	0.138955		-0.000346666	0.348707	0.0738035
									-0.190298	0.0364786	0.141989		-0.0456849	0.224717	0.41903										-0.0353108	0.232247	0.114606		-0.174481	0.215223	0.238028										-0.0619463	0.292326	0.119434		0.0348217	0.232365	0.044235
									0.064392	0.127245	0.324388		-0.0247777	-0.00552266	0.232407										-0.0513899	0.246829	0.0551913		0.0245364	0.240617	0.141271										0.0163832	0.28376	0.166445		0.00527086	0.186211	0.0593797
									0.0053065	0.149057	0.195237		0.0425277	0.0478264	0.239878										0.0466027	0.274709	0.157104		-0.0876309	0.188221	0.192342										0.0247164	0.233478	-0.00971139		0.0080279	0.251325	0.136106
									-0.189317	0.0567378	0.292113		0.162544	0.156692	0.169373										-0.0711528	0.251607	0.128696		0.0129906	0.299162	0.195003										-0.0714093	0.29167	0.210209		0.0733059	0.276901	0.150852
									0.139769	-0.0658999	0.225956		0.0423955	0.204305	0.269429										0.0616865	0.140218	0.156811		-0.0292063	0.220325	0.0739456										-0.011024	0.252729	0.219694		-0.0188013	0.161102	0.14094
									-0.0532692	0.0824397	0.0727956		-0.0442956	0.149002	0.177678										0.154172	0.28327	0.0722003		0.0128642	0.117512	0.148188										-0.0676597	0.281919	0.101094		-0.0141793	0.221235	0.108018
									0.0645826	0.146487	0.209146		0.164747	-0.0180034	0.218997										-0.092585	0.350966	0.115969		-0.00662112	0.348311	0.149014										0.0130753	0.238264	0.206777		0.0148744	0.326041	0.0404667
									-0.107949	0.0786495	0.345601		0.0384913	0.0815951	0.192619										-0.013483	0.189249	0.206388		0.0704654	0.303805	0.0241157										-0.0318208	0.257423	0.130553		-0.0435596	0.224904	0.151486
									0.16658	0.23181	0.224765		0.121397	0.184967	0.255401										0.0572125	0.270908	0.0841949		0.0271102	0.261033	0.243211										0.0812739	0.29164	0.0867049		-0.0208807	0.24728	0.0956236
									0.0293319	0.180935	0.164191		-0.0801719	-0.0119128	0.167163										0.140587	0.152336	0.116209		0.0531532	0.241705	0.0629941										-0.0089953	0.266958	0.039081		-0.0516567	0.229015	0.14144
									-0.0655558	0.118578	0.19991		-0.0792738	0.223281	0.246123										0.00163052	0.327568	0.131003		0.157951	0.349487	0.200814										-0.0697096	0.262824	0.133547		0.0205411	0.218707	0.13089
									0.158379	-0.0516132	0.183497		0.0615097	0.171728	0.272664										-0.0735168	0.276802	0.0930377		-0.00603783	0.294028	0.177608										-0.00533523	0.197351	0.130405		-0.0308943	0.269149	0.0300186
									0.000612181	0.194247	0.284438		-0.0145641	0.117923	0.065944										0.0407815	0.227025	0.204135		-0.0438034	0.185808	0.185202										-0.0160934	0.29353	0.0351681		-0.0959196	0.200846	0.133152
									-0.125464	0.203912	0.28172		-0.00803595	0.158546	0.2102										0.106564	0.272797	0.185172		0.008079	0.193257	0.124794										-0.0189808	0.243967	0.148536		0.0388278	0.313343	0.116503
									0.0156517	0.141305	0.249678		-0.0525873	0.0527885	0.248934										-0.130702	0.237061	0.0619202		0.0566823	0.258489	0.142587										0.113317	0.19467	0.146532		-0.0269554	0.210454	0.069768
									0.039541	0.205291	0.296617		-0.0896661	0.047027	0.281413										0.096602	0.181401	0.104936		0.0310932	0.281255	0.113831										0.00571572	0.319805	0.0722783		0.0306249	0.194692	0.163125
									-0.00723868	0.10417	0.146634		-0.0793107	0.0960643	0.296472										-0.143518	0.215081	0.192084		0.0590139	0.198179	0.0716385										0.0610067	0.262084	0.140121		-0.005651	0.264442	0.156978
									0.0368861	0.220253	0.100409		0.1329	0.0325398	0.222752										-0.0223612	0.223288	0.139419		0.0177298	0.32349	0.052136										0.027005	0.2117	0.109733		0.00696057	0.262788	0.144902
									0.118665	0.115691	0.171454		-0.0728525	0.0767308	0.341057										0.0059281	0.351446	0.0310855		0.105846	0.293142	0.224265										0.00537407	0.248914	0.117157		-0.0353853	0.299594	0.141879
									0.1678	0.23851	0.336732		-0.0647232	0.155618	0.275026										-0.0600704	0.270242	0.135053		0.0362959	0.224976	0.213882										-0.0644427	0.296373	0.056908		-0.0319327	0.200559	0.135844
									0.00320243	0.149158	0.235131		-0.0838514	0.263597	0.188502										0.0282384	0.362286	0.181671		0.014783	0.334449	0.105995										0.0532146	0.264687	0.0732767		-0.00818934	0.293815	0.107778
									-0.0587947	0.13793	0.0636475		0.101091	0.0472002	0.300291										0.0643894	0.288482	0.109908		0.0165038	0.319784	0.178615										-0.0105737	0.257926	0.12742		-0.0134088	0.166634	0.157912
									0.0212507	0.140616	0.236172		-0.0628648	0.0719576	0.492316										-0.0447549	0.181149	0.207176		-0.0486914	0.206062	0.110351										-0.0763751	0.338703	0.161347		0.0950996	0.224786	0.077524
									-0.083854	0.096288	0.318508		0.0876679	0.0455084	0.360766										0.0928752	0.278926	0.161888		0.0145841	0.268819	0.164689										0.0122754	0.206916	0.147271		-0.0156074	0.182956	0.173356
									-0.119248	0.137437	0.202162		0.0750457	0.0552669	0.297831										-0.0932401	0.237472	0.227884		0.0177381	0.212984	0.199618										0.00994514	0.278504	0.139833		0.0262183	0.272702	0.0800733
									-0.101085	0.170906	0.166424		0.0818438	0.0219096	0.316196										0.0327757	0.34325	0.0356728		0.0303998	0.258948	0.114182										0.0480644	0.211854	0.160652		-0.00793828	0.196958	0.136061
									0.0317769	0.322264	0.300717		-0.0365743	0.185717	0.201396										-0.00702054	0.218799	0.139836		0.0305157	0.149403	0.0508504										0.0498799	0.205373	0.204157		0.05341	0.164094	0.130172
									0.0888483	0.22647	0.107346		-0.0462208	0.160098	0.224214										-0.0672667	0.180964	0.172345		-0.0308424	0.29107	0.0178663										0.0501825	0.29632	0.177545		-0.0562122	0.377205	0.139247
									-0.0998245	0.123564	0.0772508		-0.0583768	0.146011	0.435014										-0.100123	0.176593	0.0342189		-0.189417	0.168862	0.159554										0.0285002	0.240948	0.220224		-0.0844872	0.123441	0.0208464
									-0.0859073	0.187287	0.229239		0.0491978	0.138782	0.135056										-0.040409	0.326871	0.199434		-0.00984135	0.215475	0.199341										0.0572362	0.320659	0.116397		0.0532027	0.297968	0.16357
									0.209316	0.195892	0.297068		0.0388644	-0.0079837	0.14006										-0.0870953	0.249862	0.241481		0.0998996	0.345403	0.104383										0.0542577	0.259683	0.085873		-9.36414e-05	0.23758	0.164288
									-0.103569	0.162007	0.29842		-0.0651291	0.000985022	0.218627										-0.0875081	0.218043	0.0772656		0.0251747	0.210337	0.142201										-0.0776981	0.24972	0.105046		-0.0135698	0.297199	0.0514111
									0.0605922	0.117338	0.152167		0.177995	0.110322	0.19713										-7.68482e-05	0.102474	0.088633		-0.00649325	0.193193	0.172754										0.0440549	0.20449	0.156327		-0.0413972	0.216375	0.137526
									-0.0926656	0.0371209	0.162216		0.012513	0.276024	0.278337										0.0375148	0.304059	0.126969		0.0620276	0.26188	0.16919										-0.0154717	0.21222	0.185919		0.0128025	0.238672	0.151829
									-0.11865	0.217402	0.0548469		-0.125166	0.297647	0.152336										-0.0146274	0.312626	0.0834395		-0.157821	0.144158	0.113827										0.0417984	0.217281	0.165204		0.0728142	0.197478	0.10372
									-0.053269	0.0617283	0.270913		0.0952161	0.0759744	0.334598										-0.0654344	0.208395	0.0596849		-0.0365255	0.313551	0.0606009										0.151899	0.327668	0.120134		0.00525761	0.214288	0.120931
									-0.198627	0.377106	0.172613		0.0967469	0.0328972	0.112009										0.019511	0.287032	0.0647787		0.00450151	0.264649	0.21414										-0.0993954	0.257371	0.231563		0.0680384	0.274574	0.189491
									-0.000573725	0.209682	0.203699		-0.0237123	0.13932	0.228681										-0.0419876	0.309422	0.0481424		0.0397998	0.257041	0.088904										0.0840196	0.194003	0.152336		-0.0886366	0.258718	0.121855
									0.123571	0.0362048	0.32368		0.00234739	0.121693	0.0649686										-0.0507142	0.209062	0.0534155		-0.118993	0.318222	0.152308										0.0355593	0.212918	0.129357		0.0332494	0.250149	0.0698699
									0.019762	0.074897	0.232739		0.168139	0.125312	0.312165										0.0056065	0.240237	0.132365		-0.0223635	0.304656	0.177496										-0.0589371	0.190845	0.0423935		0.00708469	0.196243	0.0705389
									-0.00279334	-0.0184559	0.201542		0.0754804	0.0625876	0.16424										-0.020367	0.283901	-0.0105859		0.0109991	0.210497	0.239222										-0.0463704	0.170681	0.177463		0.00709156	0.206271	0.0376132
									0.0774712	0.0357923	0.23982		-0.00465954	0.0603157	0.271116										0.0313295	0.29285	0.180945		0.0139721	0.3786	0.14328										-0.0312837	0.268854	0.125362		-0.0577481	0.232688	0.109769
									-0.0578794	0.127454	0.326388		0.0817574	0.10587	0.290427										0.0904296	0.292417	0.157765		0.0487119	0.246718	0.0693479										0.0555587	0.334466	0.0970513		0.137434	0.292198	0.148204
									-0.025056	0.032277	0.252258		0.0412858	0.200726	0.17503										-0.0786579	0.332562	0.160728		-0.0250763	0.221086	0.111388										-0.01632	0.252364	0.143979		-0.0298979	0.313428	0.174933
									0.165589	0.169961	0.335504		-0.0471298	0.206271	0.26575										0.00205952	0.28626	0.076025		0.0574502	0.296079	0.164415										-0.050327	0.300174	0.197045		0.141938	0.243721	0.0383865
									0.0166097	0.219769	0.235636		-0.115626	0.0747446	0.285216										0.0659887	0.165918	0.0117606		-0.072565	0.188411	0.0877719										0.0667661	0.156877	0.2173		0.079218	0.231644	0.11141
									0.031349	-0.0299439	0.203258		-0.186646	0.0687354	0.198794										-0.0450078	0.304135	0.160718		0.00355364	0.132499	0.0323556										-0.127192	0.286972	0.11525		0.0484813	0.276318	0.0875359
									0.028983	0.120044	0.334285		-0.15576	0.194695	0.253031										0.0220953	0.195663	0.0243465		0.0143448	0.291357	0.242314										0.0850383	0.266524	0.0783395		-0.00523567	0.177512	0.125419
									0.0830442	0.128812	0.21007		0.0633819	0.104353	0.286059										0.126514	0.172344	0.0878406		0.0438472	0.389334	0.0690027										-0.0507789	0.281977	0.143486		-0.0166912	0.271118	0.155806
									-0.0329401	0.194391	0.282557		0.0324474	0.0989455	0.20264										0.114781	0.247354	0.0725726		-0.0220277	0.181595	0.142272										-0.0863974	0.291892	0.0998679		0.152756	0.257542	0.135448
									0.0548048	0.0592386	0.262158		0.0217745	0.0945839	0.128922										-0.0663001	0.201211	0.180226		-0.0501649	0.245944	0.157075										0.0133363	0.109459	0.141089		0.055506	0.232074	-0.00600573
									-0.162468	0.156992	0.201831		-0.0330984	0.233976	0.161651										0.0641808	0.15181	0.162461		-0.0522236	0.241698	0.0871526										-0.00232956	0.200255	0.078239		-0.120433	0.263642	0.114239
									-0.0585782	0.106342	0.0199163		0.0692792	0.0242547	0.391447										0.0625112	0.363436	0.117961		0.00881044	0.216806	0.0960968										0.103185	0.349322	0.130559		-0.03179	0.357602	0.0704699
									0.116658	0.194188	0.347977		-0.0468902	0.0988768	0.109461										-0.105044	0.243615	0.138035		-0.0337195	0.152142	0.148124										-0.0192482	0.15605	0.102834		0.0118058	0.293242	0.147743
									0.0763884	0.0970248	0.296599		0.0699786	0.0918766	0.213174										-0.015859	0.245237	0.240912		0.0433596	0.296238	0.0302204										0.0645358	0.221142	0.125984		0.0717193	0.194097	0.138652
									-0.014292	0.182148	0.341272		0.0452478	0.118411	0.273481										-0.0583546	0.243824	0.178376		-0.00521291	0.170562	0.172505										-0.0955259	0.181049	0.0891735		-0.0484988	0.268335	0.12244
									0.125151	0.152354	0.266884		-0.000940078	0.117621	0.255071										-0.0565482	0.17922	0.205273		-0.0320318	0.281509	-0.012878										-0.0697176	0.264186	0.0654907		-0.00733131	0.286249	0.122699
									-0.035562	0.0218177	0.278063		0.123377	0.159216	0.142143										-0.0681114	0.106765	0.0801282		-0.0571335	0.222278	0.292005										-0.00551458	0.276597	0.148427		0.0249417	0.257891	0.180549
									-0.00626342	0.306498	0.255569		0.141776	0.119432	0.211663										0.165912	0.208425	0.119524		-0.0449498	0.335031	0.0584015										-0.0248313	0.216613	0.0972968		0.0129844	0.256852	0.0783673
									-0.10967	0.166112	0.361228		0.00708612	0.00726536	0.223873										0.127213	0.203941	0.171142		-0.0158298	0.22843	0.0782566										-0.0541106	0.305847	0.128884		-0.0380092	0.227937	0.0888217
									0.159245	0.136089	0.248929		-0.0407894	0.296708	0.261951										-0.0825728	0.273039	0.120202		0.117327	0.349989	0.0345732										-0.0693636	0.205263	0.136549		-0.0286684	0.216526	0.189795
									-0.0874228	0.459005	0.173153		-0.174952	0.174148	0.362092										0.0615386	0.274132	0.156736		0.0720147	0.244001	0.17695										-0.000315743	0.135311	0.0634978		0.0310576	0.281298	0.104429
									0.071615	-0.00188345	0.225133		-0.0217654	0.114033	0.362668										-0.0515108	0.360368	0.130816		0.0391441	0.249453	0.0922805										0.049741	0.239237	0.112741		0.00342059	0.248601	0.0272239
									0.0115307	0.140255	0.124156		-0.0185257	0.150649	0.470001										0.0841355	0.329121	0.122901		-0.0906178	0.188675	0.071709										0.0222802	0.250831	0.220506		-0.0897902	0.207838	0.114479
									0.0491204	-0.0490463	0.212239		-0.00649138	0.319253	0.242093										0.0701102	0.188588	0.158326		0.0159215	0.204939	0.141274										-0.0924353	0.239814	0.0721108		0.103191	0.218777	0.0760385
									-0.00364509	0.225361	0.116561		0.011443	0.0100562	0.243057										0.0526456	0.238578	0.115731		0.0796029	0.209748	0.0591251										-0.0615662	0.299249	0.146816		-0.0509529	0.281741	0.107724
									0.232468	0.154025	0.206215		0.00140402	0.145127	0.249547										0.136578	0.421514	0.200775		0.120409	0.187385	0.0619356										0.0291508	0.219885	0.167306		0.0777334	0.26302	0.112386
									-0.20358	0.103592	0.215845		-0.0522245	0.0357716	0.357415										-0.0633683	0.272645	0.211756		0.00987825	0.212015	0.101342										0.00997044	0.22012	0.124683		0.00894758	0.247475	0.0555758
									0.0828385	0.0304093	0.155074		0.128082	0.187887	0.238149										-0.126448	0.270873	0.131157		0.148047	0.348202	0.108045										-0.0344367	0.23621	0.0623961		0.118099	0.170656	0.143481
									-0.073077	0.128514	0.173381		-0.0476632	0.122426	0.124588										0.124414	0.270711	0.141745		-0.0363826	0.376211	0.110051										0.00823825	0.191577	0.176252		-0.039146	0.186816	0.108498
									0.0389936	0.198061	0.27517		-0.167061	0.119066	0.190007										-0.00298303	0.315654	0.158405		0.0693569	0.261748	-0.010536										0.0252285	0.256037	0.138751		-0.0258867	0.205307	0.137522
									-0.116339	0.107337	0.275111		0.0033867	0.137982	0.0998203										0.154436	0.125841	0.22003		-0.0173032	0.169432	0.268587										0.0205744	0.272956	0.158102		0.0526241	0.376219	0.075419
									0.0245163	0.149829	0.26985		-0.0428931	0.190507	0.328947										-0.0192762	0.29573	0.108752		-0.00062648	0.207221	0.0884754										0.151748	0.223889	0.124865		-0.0490751	0.194313	0.148639
									0.0209854	0.229738	0.220466		0.0526203	0.202301	0.241777										0.0616436	0.280039	0.0350916		0.0482689	0.192716	0.206355										-0.0634537	0.282483	0.134116		-0.0117834	0.290832	0.145944
									0.0173876	0.201211	0.214164		0.0314947	-0.0391185	0.173264										-0.0341198	0.257624	-0.0404311		-0.0149463	0.244244	0.0843714										0.0200775	0.307748	0.154756		-0.0318958	0.35671	0.137464
									-0.117388	0.164073	0.268643		-0.0157597	0.181861	0.273762										0.0206181	0.252034	0.0308125		0.0164798	0.292557	0.0373382										-0.0670322	0.251748	0.122894		0.0399377	0.272069	0.217517
									0.161218	0.219404	0.31075		-0.150095	0.169503	0.182163										-0.0981519	0.345346	0.165049		-0.00745144	0.171727	-0.0672322										0.00368044	0.187348	0.0657187		0.0432178	0.309202	0.142312
									-0.0614924	0.0420978	0.150658		0.175246	0.126594	0.141712										0.0505863	0.224408	0.0786092		0.0594456	0.253237	0.0437761										-0.0140333	0.268781	0.0297338		0.0536109	0.261221	0.072261
									0.0556127	0.104118	0.349136		-0.07802	-0.000136566	0.293466										0.0442342	0.213132	0.16894		-0.0708226	0.295616	0.0213152										0.046862	0.28193	0.110866		-0.0144606	0.245635	0.0509253
									-0.0444728	0.166378	0.27062		0.0752609	0.290504	0.163727										0.117444	0.292262	0.0184825		0.0253135	0.272666	0.121465										-0.0411978	0.308677	0.0484877		0.00467232	0.29743	0.161106
									0.010446	0.0504894	0.309538		-0.0789413	0.279775	0.121327										-0.0289197	0.317181	0.185596		-0.00660166	0.0713305	0.0920829										-0.120465	0.287878	0.0569059		-0.063211	0.259967	0.108044
									0.0195286	0.0200515	0.271946		-0.042854	0.031861	0.333423										-0.0471123	0.343026	0.172279		-0.0448016	0.238894	0.234772										0.0645339	0.290937	0.140245		0.0152054	0.23697	0.196043
									0.0618378	0.209673	0.129815		0.0904357	-0.01185	0.283937										0.148827	0.136344	0.119815		0.0939921	0.201408	0.0949657										-0.0794148	0.316315	0.040087		-0.0386628	0.279589	0.183597
									0.0738979	0.150011	0.17763		0.00758722	0.0392368	0.231504										-0.111283	0.267819	0.070229		0.0939278	0.0963674	0.266747										-0.031841	0.162846	0.0819626		-0.0279328	0.295397	0.0649703
									-0.0656799	0.0615611	0.174883		0.156856	0.26845	0.46073										0.00586928	0.192129	0.197338		-0.042132	0.18915	0.101856										0.0716456	0.287452	0.067937		-0.0707774	0.277191	0.166098
									0.0184011	0.258812	0.103698		0.102517	0.0920073	0.197162										0.00158473	0.357133	0.120218		0.0537504	0.269242	0.116594										0.0059197	0.184238	0.193544		-0.00310321	0.328386	0.0887451
									-0.066421	0.0829884	0.23397		0.0913882	0.352843	0.203752										0.0815526	0.152857	0.134669		-0.0605163	0.261438	0.151392										-0.0584978	0.310597	0.25893		0.0148385	0.218557	0.190689
									-0.066192	0.0615891	0.232274		-0.0701815	0.0907826	0.266122										0.0489103	0.324239	0.135033		0.00785404	0.246183	0.0591802										0.0475564	0.212576	0.125473		-0.00236586	0.272375	0.191076
									0.0132591	0.133812	0.29011		-0.187921	0.142328	0.333537										-0.0644936	0.235614	-0.0085805		0.0383922	0.152572	0.144025										0.118029	0.214181	0.137637		-0.0497605	0.279469	0.073021
									0.0466884	0.233074	0.238146		0.0737388	0.137093	0.221303										-0.0707878	0.142386	0.113816		0.00508921	0.218496	0.0635236										-0.0996127	0.285843	0.217091		0.0738753	0.313378	0.0756626
									-0.0311162	0.116215	0.208434		-0.0126813	0.0938855	0.197863										0.0199653	0.250322	0.160458		-0.0485704	0.386588	0.201184										0.147574	0.249523	0.129212		-0.0212667	0.257377	0.14487
									-0.194838	0.0711	0.244449		-0.0839792	0.30548	0.222941										0.00832548	0.221881	0.00172361		0.0292819	0.219097	-0.00797892										-0.0574857	0.240447	0.161006		0.0612445	0.221167	0.113907
									0.0702814	0.0298311	0.256549		0.0294	0.158468	0.234594										-0.144128	0.357438	0.217007		-0.0112208	0.232171	0.0302274										-0.0340874	0.276012	0.110843		-0.0259397	0.282225	0.0590418
									0.0577994	0.0991627	0.237107		0.0991671	0.176968	0.282105										-0.0328236	0.422766	0.124454		-0.00807933	0.283142	0.185208										0.0144633	0.195957	0.211129		-0.0303898	0.255146	0.0860251
									0.0880578	0.154273	0.136392		-0.0634783	0.249225	0.181334										0.108822	0.341139	0.1859		0.0915964	0.221219	0.152472										-0.011405	0.218387	0.0259122		-0.00966587	0.271576	0.11802
									-0.0730286	0.203994	0.184208		-0.14999	0.105509	0.290829										-0.0846734	0.151511	0.0780922		0.00911135	0.175588	0.161237										0.0372215	0.203562	0.168251		0.0366631	0.18665	0.0705218
									-0.219028	0.0359586	0.245172		-0.0130133	0.00564436	0.285082										0.0189396	0.262176	0.14249		0.0498718	0.318304	0.0487299										-0.0719474	0.182475	0.137659		-0.0986815	0.234769	0.117626
									0.100466	0.275169	0.246322		-0.0319739	0.201119	0.197048										0.117681	0.25463	0.17987		-0.0992589	0.268069	0.0851694										-0.0312286	0.293104	0.108925		-0.0466714	0.25264	0.13056
									-0.0564322	0.122939	0.359725		-0.0408728	0.245999	0.23709										0.0884522	0.259436	-0.0313043		-0.0369715	0.384157	0.189715										-0.00351398	0.186914	0.179508		0.0866311	0.270214	0.0863185
									-0.150675	-0.0130504	0.203884		0.0675396	0.31931	0.269708										0.0398231	0.180711	0.172415		-0.0050263	0.296811	0.0248052										-0.003975	0.274035	0.112111		0.00736285	0.250764	0.260457
									0.152213	0.106954	0.228416		0.137011	0.180786	0.310528										0.0372953	0.186776	0.203034		0.00659845	0.3077	0.0336379										-0.0300102	0.2256	0.19926		0.0115376	0.186565	0.113412
									0.0391858	0.153273	0.292191		0.238249	0.033107	0.12504										0.0348263	0.142517	0.0862622		0.0148067	0.149994	0.175256										-0.0530451	0.232881	0.17607		-0.0342262	0.293722	0.174275
									0.0800984	0.101901	0.270138		0.0580751	-0.0312535	0.315953										0.0263746	0.297514	0.164926		-0.0225424	0.267952	0.0408945										0.00583009	0.317449	0.136839		0.037845	0.18178	0.143821
									0.140821	0.164088	0.291889		0.0419797	0.157497	0.155483										-0.11481	0.146005	0.122374		-0.0346803	0.287399	0.15298										-0.0832914	0.163556	0.172903		0.0129066	0.177631	0.112755
									0.00220011	0.153943	0.102873		0.0136717	0.225481	0.288096										0.034657	0.266725	0.00792762		-0.0508876	0.26611	0.249543										-0.127702	0.2121	0.0668449		-0.051113	0.211123	0.0519747
									0.0258396	-0.0192388	0.156034		-0.0278475	0.271571	0.295512										0.108762	0.310895	0.0748766		0.0184409	0.335162	0.0218664										-0.106042	0.184028	0.0711954		0.0569762	0.32924	0.111916
									-0.134169	0.161502	0.250805		-0.121196	0.0110974	0.173437										0.0780228	0.159855	0.122699		0.101068	0.222992	0.158335										0.0328282	0.268296	0.0698894		-0.0849076	0.159053	0.0945434
									-0.083444	0.268233	0.418794		-0.0420018	0.212204	0.331921										-0.0562532	0.201581	0.119649		0.00949065	0.239974	0.0637507										-0.00356221	0.319537	0.105242		0.0176717	0.257571	0.240147
									0.0898508	0.0233391	0.198521		0.0266604	0.118084	0.23502										0.0475301	0.255628	0.210355		-0.011921	0.274418	0.225394										-0.0243575	0.334068	0.0452631		0.0495776	0.203016	0.134387
									0.0721442	0.122241	0.203704		-0.0806575	0.0264268	0.215981										0.00426031	0.218306	0.193715		0.0252507	0.278675	0.201592										-0.0379527	0.151295	0.1248		0.0269656	0.23763	0.113297
									-0.0456378	0.17194	0.209163		0.0875729	0.226313	0.165054										0.0122425	0.355908	0.0380599		-0.0101866	0.248213	0.213109										0.0013524	0.249193	0.0119002		0.114358	0.205273	0.133926
									0.197691	0.135027	0.255394		0.0569396	0.130913	0.13042										-0.0500847	0.332267	0.167136		-0.0419098	0.34088	0.155098										-0.0723169	0.215734	0.0831345		0.0237074	0.250774	0.116008
									0.0889805	0.125538	0.350148		-0.0582537	0.110996	0.271639										-0.0962749	0.185793	0.160306		-0.0323855	0.241643	0.177633										-0.026005	0.194104	0.0912765		0.0147766	0.212604	0.210731
									-0.0512991	0.00387126	0.298726		0.0705707	0.14889	0.102899										0.100753	0.314579	0.0790626		-0.052885	0.192731	0.17277										-0.0679908	0.228758	0.176232		-0.0570383	0.240439	0.10931
									-0.154492	0.268369	0.282335		-0.0236105	0.0539685	0.286397										-0.111295	0.281366	0.13001		0.0574707	0.015472	0.0235456										0.0783471	0.251049	0.162733		0.0395207	0.350927	0.145301
									0.0378243	0.22214	0.171022		0.0631242	0.224367	0.280291										0.00795908	0.276767	0.191864		0.00420409	0.290192	0.0745596										0.0962021	0.277361	0.0423745		-0.0547481	0.273805	0.090127
									0.0788173	0.0486568	0.214468		-0.0670125	0.000287899	0.478306										-0.0588338	0.376895	0.0515777		-0.0238821	0.266905	0.112962										-0.0366516	0.324988	0.147305		-0.0573929	0.234013	0.0791706
									-0.200478	0.0365318	0.397619		-0.196012	0.138184	0.362222										0.0880728	0.170352	0.132718		0.101793	0.324362	0.0244534										-0.0418325	0.210806	0.0389683		-0.0188915	0.155131	0.139265
									-0.0438486	0.0655617	0.27142		-0.0240463	0.0820822	0.158484										-0.00724889	0.195125	0.0350495		-0.0737203	0.266747	0.181001										0.0665904	0.268826	0.0895298		0.00616458	0.246488	0.128105
									-0.0164575	0.29003	0.123703		0.0103467	0.209855	0.160101										-0.00301563	0.298676	0.0332161		-0.0754886	0.316359	0.0930539										0.0210771	0.25347	0.0129325		0.103967	0.27238	0.147668
									0.0573549	0.103815	0.225522		0.0297211	0.144931	0.34375										-0.0663836	0.280606	0.0457876		-0.0402509	0.322858	0.199702										-0.0505008	0.240258	0.0695963		0.0848038	0.207577	0.108375
									-0.0449649	0.0637329	0.141767		0.0711438	0.217343	0.27409										-0.100369	0.240943	0.191685		-0.0570149	0.222874	0.0879857										-0.00992815	0.296769	0.111815		-0.00219399	0.301004	0.194984
									0.0353203	0.0777635	0.243139		-0.125449	0.13579	0.328378										-0.101444	0.307984	0.122923		0.116293	0.120374	0.119767										-0.00869422	0.271046	0.170636		-0.000958211	0.219011	0.146568
									0.0668292	0.0521829	0.439858		-0.0932493	-0.0140969	0.106116										-0.0430852	0.256624	0.0139428		-0.0111779	0.263254	0.17369										-0.00390145	0.236556	0.163072		-0.0207898	0.221605	0.190173
									-0.0274675	0.0430472	0.270111		-0.113018	0.211518	0.303264										-0.0601206	0.21969	0.175813		0.0891802	0.249423	0.053476										-0.00172723	0.215258	0.195172		-0.0612732	0.275109	0.186784
									0.110978	0.192498	0.0703878		0.144963	-0.0135526	0.120214										0.135331	0.250872	0.161254		0.000294121	0.226051	0.163317										0.022857	0.341873	0.266666		-0.0190261	0.237784	0.160273
									-0.0131914	0.201366	0.430228		-0.0718927	0.125883	0.266763										0.0230324	0.176284	0.105581		-0.0511734	0.156512	0.0501786										-0.0634167	0.237134	0.0585989		0.0205196	0.274471	0.0795455
									0.0160629	0.00526697	0.409462		-0.0721807	0.00568065	0.240293										0.224374	0.367162	0.219427		0.0274726	0.236098	0.28546										-0.00874879	0.29868	0.127577		-0.0323899	0.313475	0.175722
									-0.117983	0.0947033	0.21207		0.0027357	0.128275	0.255824										-0.0112767	0.266518	0.147557		-0.0574943	0.279989	0.0768993										-0.0781116	0.275054	0.223873		0.016532	0.286789	0.234137
									0.0605561	0.0735626	0.310209		0.160627	0.0567606	0.159075										0.00753697	0.234236	0.179555		-0.130515	0.284227	0.11448										-0.0782357	0.257051	0.117866		0.0656989	0.310783	0.128219
									0.0408368	0.142865	0.272438		-0.064859	0.126189	0.207496										-0.0161408	0.254299	0.0840775		0.0378138	0.291504	-0.0531292										0.0190645	0.264005	0.173698		-0.101	0.241147	0.0891008
									0.0589666	0.120928	0.267727		0.0495228	0.0746303	0.285592										-0.0825267	0.252697	0.156079		-0.0683474	0.236433	0.153438										-0.0181863	0.243572	0.0916271		0.00439421	0.301116	-0.0113435
									-0.05048	0.13013	0.26525		-0.116578	0.180018	0.391779										-0.0388642	0.29366	0.118972		0.0358089	0.175788	0.0171791										-0.00705866	0.22613	0.1968		-0.0767184	0.185144	0.130896
									-0.10384	0.153309	0.36246		0.251303	0.203578	0.241401										0.08302	0.168007	0.259809		0.135988	0.224685	0.164053										0.0415578	0.323396	0.126144		-0.021932	0.186034	0.141161
									-0.124169	0.162838	0.269916		0.0176521	0.188982	0.329749										0.0808406	0.321668	0.1638		0.0145295	0.21408	0.160855										0.0456207	0.298073	0.0645469		0.0550476	0.165554	0.061114
									0.00739834	0.17605	0.248032		-0.0722282	0.0393481	0.25005										-0.0774756	0.268421	0.249822		0.00143114	0.271624	0.1479										0.0851439	0.283791	0.160182		0.0414028	0.402372	0.131507
									0.00204328	0.061723	0.218029		-0.0493678	0.252899	0.219807										-0.00134788	0.264073	0.100547		0.036796	0.305164	0.19377										0.0140972	0.227104	0.121142		-0.0658671	0.221215	0.118011
									0.0900323	0.0159041	0.243117		0.132176	0.203448	0.275675										0.0623428	0.17081	0.0866812		-0.0364781	0.291031	0.24621										0.00964648	0.171322	0.0981342		0.0134221	0.244504	0.0870722
									-0.0479842	0.211684	0.136027		0.0104153	0.116368	0.327665										-0.0163098	0.155472	0.0247707		-0.0750108	0.144438	0.171838										0.00677771	0.172081	0.0900014		0.0472243	0.234739	0.152036
									-0.0473229	0.182155	0.334509		-0.0508508	-0.00356479	0.326376										0.154314	0.215804	0.169481		-0.0163497	0.137531	0.14743										0.022446	0.272416	0.196488		0.0816568	0.191572	0.107291
									0.0206593	0.189101	0.232883		-0.0743217	0.14319	0.342598										0.0533452	0.254342	0.250501		0.0843764	0.183669	0.0507736										0.0335122	0.259553	0.158127		0.0254603	0.172189	0.219532
									0.00423542	0.082777	0.170341		-0.00737947	0.11335	0.200234										-0.0758381	0.226247	0.0164823		0.0237655	0.182213	0.0973746										-0.053556	0.212543	0.0897729		0.011755	0.292598	0.0795032
									0.121801	0.0454951	0.293978		0.162056	0.14198	0.203793										-0.0132076	0.208849	0.117403		0.114892	0.141414	0.21655										-0.0729425	0.238719	0.186063		0.069587	0.33038	0.110619
									0.0430244	0.145626	0.263879		0.0783511	0.162579	0.298355										0.0730945	0.128313	0.179559		-0.0493568	0.286084	0.0337953										-0.0184386	0.260711	0.169224		0.0293266	0.265979	0.116065
									-0.0534942	0.0176411	0.233481		-0.122469	0.0832217	0.347344										-0.145095	0.293333	0.208826		-0.0626851	0.289595	0.0352021										0.0225148	0.246416	0.0934693		-0.0371769	0.175583	0.0606467
									0.0327033	0.126571	0.121646		-0.104439	0.127144	0.342905										0.0249231	0.376882	0.118304		-0.116817	0.30228	0.138909										-0.0460313	0.23299	0.131365		0.0329553	0.202884	0.0698271
									0.120021	0.234687	0.243819		0.116095	0.0657229	0.214686										-0.0296273	0.200037	0.158586		0.0740546	0.247386	0.189545										0.0256482	0.304393	0.10534		-0.00458243	0.257593	0.130187
									0.0615703	0.20384	0.245696		0.069754	0.0971696	0.328511										-0.00709657	0.195695	0.00878017		-0.0136007	0.0950079	0.12632										0.013894	0.210212	0.116709		0.0192829	0.284349	0.0869252
									-0.00608452	0.151923	0.294121		0.13464	0.0686781	0.35597										-0.0607263	0.241308	0.00094688		0.0384388	0.223636	0.273421										0.00649828	0.212591	0.150521		0.0568224	0.189621	0.12959
									0.0217051	0.121486	0.284122		-0.0358131	0.203955	0.159277										0.0687535	0.272457	0.103972		0.088724	0.23959	0.122172										-0.00429943	0.313064	0.0524795		0.0371486	0.22885	0.0726953
									-0.0171202	0.318508	0.221852		0.0480626	-0.0802223	0.32389										0.0771257	0.236058	0.0922621		0.0338527	0.191638	0.087709										-0.0472541	0.232335	0.120917		0.0370815	0.21955	0.113528
									0.0605866	0.117484	0.452755		-0.0154165	0.0995015	0.425564										0.0694469	0.28554	0.146972		0.0443692	0.29643	0.174045										0.100486	0.280018	0.111742		-0.00631044	0.284856	0.091952
									-0.100775	0.116884	0.281367		-0.00799225	0.056439	0.408531										-0.0478643	0.295698	-0.00348771		-0.0684815	0.223267	-0.0129925										0.0379754	0.25328	0.103262		-0.0316689	0.211723	0.138232
									0.0771617	0.326175	0.245309		-0.124963	0.168656	0.26683										-0.0207278	0.325505	0.142259		-0.0272446	0.29156	0.148527										0.00708419	0.196963	0.11116		-0.0164916	0.213761	0.147623
									0.0286321	0.136466	0.232317		-0.00191727	0.200198	0.317399										-0.0428	0.225778	0.171947		0.0307212	0.329459	0.15145										-0.0335131	0.267293	0.116429		-0.0873149	0.201835	0.14661
									-0.00859755	0.100787	0.146611		-0.00675916	0.0502614	0.260569										0.00559023	0.236703	0.0452879		0.0992452	0.252452	0.110241										0.103534	0.185676	0.109052		-0.00919705	0.222255	0.089648
									-0.0200122	0.104825	0.345114		-0.0898377	0.349487	0.219629										-0.073218	0.239592	0.158654		0.073536	0.249757	0.205365										0.101457	0.270854	0.0504099		-0.102926	0.277118	0.114344
									0.138705	0.265292	0.186633		0.0560266	0.192848	0.263284										0.0995233	0.206088	0.118319		0.0385146	0.2296	0.124545										-0.0267556	0.290686	0.13915		0.0187149	0.307475	0.098329
									0.0110318	0.132993	0.259632		0.0765987	0.183195	0.314586										0.067558	0.259116	0.172436		-0.0392221	0.307308	0.16404										-0.0422776	0.213146	0.157485		0.0106068	0.211776	0.117984
									0.0330369	0.179655	0.207998		0.129584	0.204598	0.294011										0.0494577	0.157905	0.210811		0.0157318	0.266207	0.147231										-0.00767461	0.192226	0.143901		-0.0126827	0.264703	0.0583516
									-0.158125	-0.0119793	0.180339		0.17812	0.179986	0.286524										-0.0249283	0.252943	0.0703911		0.00550212	0.257523	0.101738										0.0934947	0.357134	0.120321		-0.0289565	0.251577	0.141337
									0.00945389	0.0987631	0.286086		-8.78856e-05	0.046098	0.246665										0.0398204	0.270551	0.106376		-0.0335168	0.245387	0.222586										-0.0735477	0.128928	0.140151		-0.127167	0.310332	0.0931617
									-0.033111	0.203047	0.126393		-0.0670101	0.117623	0.231609										-0.0668496	0.296089	0.130326		0.0491795	0.234004	0.134384										-0.0840848	0.272278	0.0766261		0.0374	0.288512	0.194963
									-0.0521285	0.116255	0.266855		0.0233323	0.0908401	0.0151124										0.0961228	0.289562	0.125705		0.0455156	0.197244	0.161865										-0.0766536	0.255739	0.128527		-0.024176	0.286629	0.189324
									0.0525763	0.0668412	0.19149		-0.121453	0.12861	0.323785										-0.11319	0.253249	0.143191		-0.0400279	0.150433	0.102519										0.0128514	0.254539	0.206132		0.0154385	0.228433	0.106976
									-0.107453	0.148317	0.230951		-0.10259	0.32413	0.175072										-0.0218252	0.187934	0.0690688		-0.00123091	0.202866	0.113456										-0.0550313	0.250163	0.177733		-0.0219062	0.249259	0.113038
									-0.0887436	0.119716	0.195295		-0.174741	0.0711811	0.294665										-0.0788378	0.286912	0.177899		-0.00507808	0.230336	0.155941										-0.00804801	0.240159	0.211897		-0.0765543	0.197341	0.226698
									0.0161468	0.127748	0.242398		-0.122186	0.14388	0.335588										-0.0576395	0.292061	0.231366		0.0567915	0.327756	-0.00713694										0.0226238	0.27112	0.138624		-0.0800485	0.337884	0.172434
									-0.0578314	-0.122928	0.249537		-0.0602046	0.184962	0.249375										0.0380655	0.309189	0.242585		0.0855076	0.302587	0.119584										-0.0298821	0.301771	0.147861		0.0609715	0.187504	0.170637
									-0.187716	0.267715	0.196143		0.0651149	0.198601	0.339423										-0.0220335	0.159263	0.0820276		0.103835	0.263844	0.157248										-0.0462236	0.332144	0.146581		-0.0374425	0.307768	0.104797
									-0.111061	0.0603059	0.204009		0.228283	0.12148	0.174858										-0.0886123	0.194773	0.187736		0.0474635	0.189062	0.209132										0.0106457	0.311023	0.147607		0.110374	0.0645387	0.114477
									-0.0558666	0.104406	0.147016		-0.0366349	0.205869	0.228041										0.0439973	0.247	0.0690183		-0.0221536	0.210357	0.147132										-0.0778856	0.170297	0.139816		-0.0236389	0.260652	0.222789
									-0.0674642	0.179781	0.287906		-0.10362	0.150001	0.113901										-0.00628149	0.170954	0.0539212		0.00879352	0.191511	0.105688										-0.0087145	0.230717	0.0583398		0.10207	0.210265	0.188268
									-0.037987	0.185509	0.255988		-0.164926	0.186504	0.136751										-0.048532	0.19802	0.274013		0.043419	0.309314	0.130584										-0.0320261	0.255645	0.149301		-0.046462	0.271725	0.102758
									-0.0396041	0.0299614	0.155324		-0.0749822	0.222025	0.275215										-0.0982612	0.189586	0.0741596		0.0272664	0.323089	0.107026										0.0370286	0.244434	0.219411		-0.0274386	0.284998	0.16287
									-0.00409068	0.0565174	0.379718		-0.0101756	0.230237	0.270563										-0.0694965	0.296813	0.109125		0.0391474	0.250839	0.197125										-0.0394429	0.324363	0.132256		-0.10939	0.200596	0.0842209
									0.0590289	0.0312552	0.341706		-0.0720928	0.114618	0.095489										-0.163238	0.270301	0.0269221		-0.0193074	0.189481	0.104206										-0.00788321	0.25735	0.0992461		-0.0381896	0.180993	0.23728
									-0.0314515	-0.0667698	0.3124		0.0435268	0.0944965	0.314849										0.0255337	0.266838	0.0900934		-0.0247494	0.28123	0.0500574										0.0992581	0.222134	0.0905231		-0.0533381	0.304873	0.18203
									-0.0267167	0.40588	0.179437		0.0399968	0.219869	0.310128										-0.0385639	0.17789	0.125862		-0.0330473	0.290542	0.112669										-0.130497	0.296949	0.196907		-0.000658049	0.357704	0.123386
									0.0351492	0.076158	0.227973		0.0254259	0.210203	0.199878										0.123557	0.234356	0.116519		0.0488818	0.373298	0.0978448										0.0820782	0.322703	0.10291		-0.0157769	0.164108	0.0435497
									0.0531978	0.0713148	0.250309		0.146305	0.10184	0.3822										0.0268225	0.410359	0.0765187		0.0916448	0.27506	0.157121										0.0130797	0.216856	0.105833		0.018974	0.247561	0.219253
									-0.0735202	0.0668103	0.331315		0.168663	0.0726263	0.307391										-0.0194891	0.138714	0.263467		-0.036643	0.249304	0.216807										0.000828827	0.22569	0.0465602		-0.0629493	0.254062	0.223421
									0.122099	0.165223	0.257782		-0.15854	0.27776	0.201744										-0.0255423	0.193144	0.0670418		0.0339628	0.217279	0.101318										0.0454366	0.149718	0.114739		-0.0389374	0.16795	0.0444454
									0.0496528	0.122911	0.396372		0.244852	0.119839	0.329237										0.0654701	0.215891	0.205683		0.00854888	0.223784	0.0988142										-0.0376114	0.20642	0.130904		0.00274242	0.227135	0.127081
									-0.0735028	0.143176	0.320965		-0.0475317	0.120921	0.256635										0.0747411	0.291355	0.202222		-0.0534971	0.259718	0.230908										-0.0118689	0.265044	0.161754		-0.00978406	0.219563	0.132808
									-0.0598895	0.155832	0.306069		-0.164273	0.232825	0.284716										-0.0296307	0.233106	0.204787		-0.0329077	0.304056	0.0867918										0.0307748	0.144365	0.035715		-0.0982496	0.244711	0.121257
									-0.136238	0.111495	0.186566		-0.0677609	0.250716	0.238585										-0.0174355	0.163604	0.159124		0.0229023	0.291226	0.205894										0.025456	0.204655	0.143737		-0.0888592	0.227487	0.193174
									0.100566	0.15921	0.151664		-0.0824325	0.0660235	0.140768										-0.0682591	0.255927	0.1949		0.00792746	0.223689	0.202886										-0.0569585	0.227626	0.0829605		-0.00619498	0.229893	0.114404
									-0.0172548	0.124387	0.147402		0.13795	0.0742784	0.355057										-0.0805852	0.258481	0.0419302		-0.0367232	0.241444	0.20434										0.017761	0.303384	0.149586		-0.0170086	0.218657	0.0472944
									-0.0531145	0.0606139	0.214222		-0.0189658	0.221557	0.290607										-0.0204723	0.260699	0.173658		-0.0804145	0.187373	0.166572										0.0627132	0.262972	0.179967		-0.0290802	0.311409	0.193908
									0.101277	0.167013	0.298944		0.033624	0.0415759	0.305388										-0.0432172	0.303285	0.117457		-0.0216473	0.153008	0.143745										-0.0504614	0.277696	0.149006		-0.0700721	0.247978	0.165865
									0.118801	0.00423613	0.358531		-0.0943799	0.131432	0.320685										0.00835913	0.319302	0.17801		0.0389518	0.266415	0.252224										0.042519	0.157277	0.0848344		-0.0447296	0.164522	0.151077
									0.0662108	0.00661854	0.165061		0.052081	0.202959	0.298897										0.0377172	0.287529	0.0785402		0.0284322	0.197368	0.141893										0.0625305	0.194363	0.109644		-0.0813608	0.182991	0.0994128
									0.0742857	0.080737	0.276209		0.0299306	-0.00196511	0.248826										0.0566654	0.35713	0.0714207		-0.00219304	0.243634	0.13176										-0.0223582	0.232415	0.153319		-0.0446066	0.222258	0.205839
									-0.166103	0.0413271	0.417562		0.00203136	0.0726924	0.327701										0.0992223	0.243003	0.1643		0.0617018	0.330371	0.128333										-0.0288916	0.323775	0.102136		-0.0675412	0.280856	0.118321
									-0.00380499	0.176799	0.299683		0.00847111	0.0649423	0.239163										-0.173694	0.365791	0.168416		-0.0312541	0.183929	0.129861										-0.119723	0.261435	0.139494		0.0163136	0.188898	0.0549322
									-0.0697562	0.120069	0.235792		0.146352	0.0782405	0.223391										0.0254195	0.272423	0.149833		0.028823	0.184961	0.191264										-0.0755777	0.189141	0.163796		-0.0927748	0.254882	0.193586
									0.0615402	0.111037	0.339262		0.0464236	0.0633819	0.346977										-0.0175978	0.313002	0.12129		0.00114814	0.238196	0.0343289										-0.0343288	0.268197	0.122759		0.00507019	0.20581	0.210659
									-0.0221628	0.131064	0.3706		-0.0397181	0.179768	0.434897										-0.0700906	0.265904	0.0972684		-0.0222228	0.207457	0.22599										-0.0679983	0.391576	0.218692		0.0176611	0.249211	0.189754
									-0.159535	0.11033	0.20309		0.00804813	0.0581183	0.15055										0.0813403	0.227995	0.209988		0.0301519	0.170844	0.0755707										0.0279089	0.255701	0.0908861		-0.0130853	0.307277	0.118727
									0.118078	0.23274	0.227628		-0.034707	0.116753	0.376757										-0.0119495	0.121452	0.181069		0.0277596	0.26483	0.00356496										-0.094349	0.243567	0.145926		-0.00554932	0.32376	0.109942
									-0.115046	0.16906	0.284756		0.0222522	0.0599784	0.285216										-0.0515431	0.305656	0.17781		-0.028326	0.211689	0.179187										-0.0711654	0.350062	0.184556		0.048364	0.240028	0.0596481
									0.14126	0.144331	0.327458		0.0265287	0.178707	0.102136										-0.0520169	0.183116	0.20951		0.0152863	0.194963	0.212496										-0.0904245	0.282484	0.116991		-0.00390649	0.237802	0.103393
									0.078205	0.0406774	0.266184		0.0325748	0.112013	0.240566										-0.0022715	0.305183	0.113561		0.0958409	0.149177	0.0744816										0.0204595	0.204756	0.00785779		-0.0652973	0.338355	0.122154
									-0.0226753	0.153461	0.153587		-0.127793	0.176945	0.160372										-0.0677311	0.308553	-0.0119354		0.157637	0.264157	0.105318										0.102859	0.234728	0.103993		0.0394014	0.267525	0.141547
									0.0226975	0.313381	0.392838		0.0453879	0.0751467	0.287761										-0.0738381	0.227796	0.10712		0.00870363	0.144513	0.0695045										-0.00609335	0.253799	0.208465		0.0106024	0.29015	0.123629
									-0.0929951	0.0746277	0.330611		0.052711	0.237545	0.191821										-0.0453426	0.332234	0.147848		0.0594472	0.283322	0.158827										-0.0296719	0.249946	0.0943598		0.0294136	0.303246	0.0922371
									0.0185576	-0.0347898	0.313885		-0.0145715	0.0321332	0.333276										-0.0154715	0.194203	0.0361886		0.0556202	0.308536	0.125306										0.0581516	0.338825	0.126687		-0.0650083	0.330175	0.194871
									-0.0391016	0.177648	0.133406		-0.0878029	0.121309	0.350457										-0.0822098	0.289798	0.128585		-0.0691409	0.166908	0.135506										-0.0582016	0.235063	0.217442		-0.0633455	0.263751	0.121516
									-0.0457907	-0.0527212	0.396205		0.101499	0.246994	0.329686										0.0410307	0.168736	0.197853		0.0058368	0.253718	0.165762										-0.0449946	0.2342	0.0617444		0.00950149	0.248605	0.0841737
									0.0668725	0.0160074	0.25052		-0.125318	0.10654	0.159798										-0.00504175	0.261833	0.095501		-0.0292835	0.285092	0.10556										0.00261406	0.181234	0.17284		-0.0554456	0.160439	-0.0101463
									-0.201002	0.139907	0.241132		-0.111268	0.119457	0.337585										-0.04136	0.2948	0.0694564		0.00380867	0.31115	-0.0325793										-0.0569447	0.237226	0.10444		0.0101766	0.291967	0.0945978
									-0.005095	0.111439	0.310392		-0.204047	0.207067	0.377219										-0.0606132	0.236731	0.143761		0.0246429	0.198431	0.154451										0.0129864	0.274613	0.108224		-0.0323715	0.306143	0.148131
									-0.130621	0.173489	0.284494		0.127502	0.201976	0.227928										-0.0411032	0.0604916	0.0593103		0.0358291	0.303643	0.169973										0.0366713	0.150158	0.19621		0.0403859	0.298288	0.119872
									0.154692	0.0892735	0.272144		-0.161106	0.0994932	0.200782										-0.0394918	0.148326	0.147218		-0.0780023	0.265552	0.076088										0.043762	0.316229	0.233597		0.0332	0.258948	0.0720128
									0.0618766	0.150074	0.0709487		-0.000578829	0.22773	0.104337										0.0693901	0.321863	0.0766112		-0.0271184	0.208884	0.125227										0.0836851	0.294336	0.120503		0.0369558	0.312773	0.208259
									0.0800037	0.274954	0.290036		0.0335645	0.016173	0.352544										0.114652	0.317423	0.162061		0.0273516	0.323099	0.14341										0.0283957	0.230674	0.0766407		-0.0243267	0.256545	0.167598
									-0.061157	0.0107509	0.227241		0.0181269	0.0749861	0.343783										0.0505247	0.128167	0.165553		0.0162954	0.267495	0.106344										-0.114213	0.27377	0.15099		0.057486	0.156995	0.12297
									0.167472	0.0919072	0.332361		-0.0201131	0.141851	0.212194										-0.0409151	0.247576	0.0979388		-0.053588	0.27717	0.0976286										-0.102868	0.230642	0.125218		-0.0526564	0.245684	0.161634
									0.0528091	-0.0168204	0.315722		-0.14168	0.279486	0.256821										0.0380838	0.239755	-0.0049591		-0.0253188	0.297586	0.196871										-0.0913807	0.327917	0.157751		0.0762911	0.138186	0.154559
									-0.0621881	0.175086	0.116241		0.0265506	0.184168	0.230236										-0.0787147	0.236767	0.11152		-0.122123	0.313382	0.175506										0.0493018	0.2871	0.0906421		0.0443179	0.2016	0.226341
									-0.126632	0.255359	0.258772		-0.151842	0.147487	0.305252										0.0442427	0.32604	0.0945033		-0.00130461	0.220768	0.168441										0.0188843	0.17053	0.121804		0.0408919	0.223959	0.0650345
									0.0687731	0.196583	0.318323		0.0570937	0.071051	0.376428										-0.0942749	0.229853	0.117322		-0.0657516	0.213722	0.149275										0.0267845	0.298196	0.0913018		-0.010468	0.306102	0.148061
									0.0363667	0.0992412	0.227913		0.0427147	0.13861	0.0800566										0.0607108	0.199814	-0.0155239		-0.0100557	0.21664	0.0848268										-0.0874838	0.230682	0.148706		-0.0638054	0.284009	0.0444043
									-0.0543483	0.132582	0.344082		-0.103274	0.110931	0.224725										0.0747503	0.17954	0.153836		-0.0946692	0.267921	0.130261										-0.0793966	0.16656	0.0834356		-0.00528512	0.333186	0.154975
									0.0258924	0.213069	0.129785		0.0888521	0.15782	0.173152										-0.105923	0.278621	0.123502		0.00734355	0.289741	0.0574128										-0.0230798	0.213624	0.0979047		0.0355874	0.261285	0.131089
									-0.0852361	0.244708	0.25123		-0.0421724	0.181009	0.282647										0.097721	0.32676	0.178251		0.0115013	0.215282	0.176724										0.0184957	0.141137	0.125618		0.0417861	0.222804	0.146204
									-0.0104067	0.0897584	0.236044		0.0961246	0.204782	0.301165										-0.0646394	0.119785	-0.00380216		-0.0101588	0.280742	0.0582543										0.0398569	0.32555	0.07892		-0.00575045	0.298263	0.105384
									0.0994937	0.286174	0.253036		0.00876039	0.134071	0.244615										-0.00789296	0.319808	0.118056		-0.0526888	0.250701	0.102214										0.0036253	0.181139	0.103214		-0.00255209	0.235942	0.143701
									0.198732	-0.0211504	0.209289		0.0713757	0.118855	0.237377										-0.169198	0.171249	0.151725		0.042442	0.235108	0.158081										0.0314649	0.289502	0.103696		-0.0296141	0.337242	0.173971
									0.00457979	0.166239	0.228854		-0.0164188	0.135371	0.402395										-0.0460189	0.229279	0.128224		0.0248866	0.238147	0.157225										0.095387	0.288289	0.144815		0.0606239	0.161501	0.0732308
									-0.020763	0.160019	0.296037		-0.142608	0.0724373	0.211425										-0.193111	0.178435	0.12378		-0.0384998	0.428607	0.0568068										-0.0241118	0.227444	0.11337		-0.110197	0.282324	0.110182
									0.130677	0.0835736	0.330196		0.0178323	-0.0127336	0.26793										-0.0274639	0.127389	0.0135865		-0.0241991	0.303152	0.183185										0.0740144	0.201865	0.177355		-0.00228821	0.246891	0.16081
									0.0905626	0.159101	0.359088		-0.146103	0.114424	0.168752										-0.0775079	0.187583	0.13222		-0.0560368	0.224267	0.14055										-0.0852211	0.280953	0.152016		0.0122621	0.228282	0.180259
									0.0525536	0.137896	0.345248		-0.106692	0.0183872	0.0705056										-0.0153411	0.287688	0.149158		0.0263558	0.277425	0.162416										0.0377669	0.26855	0.100491		0.109526	0.262814	0.202862
									-0.0319396	0.210963	0.0877417		0.0131248	0.118737	0.284259										-0.0807253	0.25986	0.129478		-0.0970195	0.34471	0.205365										-0.0560502	0.214825	0.0373714		-0.00626016	0.221144	0.161301
									-0.13484	0.206533	0.314019		-0.0410836	0.124368	0.330531										0.029828	0.34786	0.068594		-0.122575	0.208502	0.166265										0.0301497	0.29264	0.13136		-0.0173727	0.28556	0.0401567
									0.0464256	0.281869	0.260542		-0.0408283	-0.0181302	0.173742										-0.0106551	0.258758	0.0917313		-0.120599	0.215825	0.13										-0.0334719	0.231808	0.128366		0.0435037	0.239599	0.107037
									0.0816695	0.0154588	0.205122		-0.0311055	0.150571	0.261523										0.0385889	0.305765	0.151625		-0.0485721	0.275191	0.0183611										0.0469723	0.305681	0.0907542		-0.0761702	0.193877	0.133632
									0.0074425	0.130077	0.203172		-0.0818095	0.0488515	0.368146										-0.0192399	0.28201	0.0983782		0.102884	0.234525	-0.0259869										0.0787004	0.22265	0.107701		0.011961	0.266922	0.0627241
									0.113926	0.00441669	0.119453		0.142045	0.105558	0.437097										-0.122613	0.23623	0.0613782		0.0432243	0.302997	0.1678										0.0370391	0.266001	0.144269		0.0638971	0.206304	0.101915
									-0.0376637	0.0424313	0.195948		0.0929235	0.124724	0.199657										-0.0451501	0.156366	0.199729		-0.00385447	0.243161	0.115628										-0.00589461	0.274399	0.0465488		0.0552512	0.226744	0.0614041
									0.00828768	-0.0783774	0.167897		0.0611592	0.164746	0.33581										0.0129527	0.25968	0.0496228		-0.0796933	0.182084	0.177827										0.0534535	0.271407	0.103385		0.025499	0.246963	0.107651
									-0.12176	0.190909	0.308254		-0.0989785	0.132649	0.125695										-0.0705787	0.278882	0.135243		0.123911	0.215305	0.240676										0.0746547	0.292821	0.156867		-0.11651	0.237069	0.214637
									-0.148223	0.00125528	0.229255		-0.0488819	0.212907	0.197833										-0.0211669	0.325683	0.0452722		-0.0593876	0.234441	0.131336										0.0178799	0.228567	0.141023		0.0222077	0.301932	0.172225
									-0.106086	0.163182	0.310526		0.0832514	0.114375	0.319602										-0.149265	0.291259	0.0934632		0.00270601	0.273255	0.224132										0.0301757	0.295179	0.0604506		0.018307	0.242991	0.153809
									0.0386611	0.155923	0.311539		0.0835224	0.251304	0.262441										0.0164292	0.16093	0.306011		0.0993807	0.19175	0.122911										-0.0655466	0.335133	0.144779		-0.074938	0.384038	0.104212
									0.172867	-0.124105	0.165004		0.0635341	0.106153	0.340151										-0.0483763	0.195692	0.176048		-0.0518708	0.280488	0.0543361										-0.0347219	0.237946	0.146116		-0.000305649	0.285773	0.130969
									0.112325	-0.0979112	0.232328		0.0706041	0.0699339	0.394136										-0.0673262	0.265309	0.207126		-0.058711	0.277804	0.164143										0.00524724	0.158487	0.198031		-0.0171372	0.263009	0.158112
									0.0116049	0.10237	0.310897		-0.184291	0.0676976	0.322872										0.138914	0.213558	0.118195		-0.115957	0.16607	0.186116										-0.0693534	0.338307	0.118268		0.0420927	0.241213	0.143402
									0.0522331	0.147297	0.261297		-0.141621	0.00700354	0.288902										0.0197399	0.29115	0.0878576		0.0168105	0.270318	0.108831										0.00304277	0.18656	0.140719		0.0251377	0.206819	0.0798112
									-0.0234269	0.160884	0.275187		0.078998	0.131859	0.154877										0.079042	0.240357	0.0684324		0.0627032	0.282042	0.0764117										-0.0920056	0.18199	0.138837		0.00513955	0.31114	0.126368
									-0.115479	0.181503	0.306235		-0.0103491	0.0886149	0.213991										0.00536041	0.234379	0.0696934		0.0675388	0.166258	0.11258										-0.0823803	0.319801	0.139752		0.0230144	0.206167	0.176154
									0.0193971	0.104343	0.182399		0.131525	0.205978	0.0890785										0.055003	0.354638	0.173495		-0.0493888	0.32491	0.164714										-0.0163591	0.251086	0.290715		-0.0420977	0.193648	0.0856677
									0.11396	-0.0064674	0.150623		0.132663	0.266902	0.237059										0.110626	0.364501	0.115841		-0.0127147	0.283676	0.234636										-0.0138892	0.260918	0.064674		-0.0282291	0.22594	0.138264
									-0.0340804	0.0715184	0.296068		0.165591	-0.0359358	0.271883										0.0158939	0.275014	0.268813		-0.0430241	0.262504	0.100744										-0.0195867	0.281552	0.222574		0.0232639	0.256688	0.088127
									0.0750718	-0.0077691	0.358371		0.0246037	0.0861149	0.173151										0.0345807	0.199634	0.011821		-0.0540193	0.258996	0.23466										0.0457991	0.360817	0.218895		0.0438535	0.245694	0.206256
									0.110725	0.132223	0.183971		0.0403074	0.106506	0.306364										-0.0307414	0.314983	0.182344		0.0156669	0.109849	0.152585										0.0473976	0.290055	0.106392		0.0371597	0.284093	0.0931068
									-0.0903957	0.0371493	0.300905		0.0822346	0.24279	0.243161										0.0232034	0.334756	0.13411		-0.0547316	0.215438	0.149698										-0.0337918	0.254113	0.0648505		-0.0864242	0.251355	0.086872
									-0.0843998	0.0846106	0.311722		0.1503	0.138625	0.161428										-0.0112754	0.193299	-0.0133167		-0.0865198	0.344863	0.186518										-0.0040619	0.254428	0.0667486		0.0122297	0.23067	0.0429897
									-0.0297277	0.315803	0.245637		-0.0818841	0.0191724	0.283704										-0.0360897	0.248435	0.0664092		0.00616821	0.271985	0.116449										0.0270666	0.259218	0.0933851		-0.0579082	0.226857	0.13019
									0.0174966	0.199346	0.123948		-0.0223112	-0.0250099	0.140121										-0.0226573	0.366418	0.111439		0.0134104	0.285661	0.202676										-0.0457688	0.277858	0.0976503		0.109393	0.204311	0.142996
									0.0586736	0.0697575	0.326303		-0.0348777	0.232688	0.292022										-0.0583051	0.251419	0.190667		-0.0972369	0.243503	0.166398										-0.0146714	0.267474	0.118438		-0.0515276	0.206969	0.136592
									0.0383191	0.087679	0.270258		-0.0862576	0.132665	0.2278										0.113761	0.0583097	0.0372697		-0.0636895	0.381822	0.175642										-0.136309	0.257538	0.0979612		0.0802699	0.274791	0.107025
									-0.0177181	0.122914	0.203071		0.0879965	0.0944506	0.212531										-0.0561389	0.225982	0.0354123		-0.0275381	0.148778	0.074386										0.0261663	0.196265	0.175601		-0.0728557	0.284949	0.121825
									-0.0215897	0.245139	0.108833		-0.0263016	0.160233	0.228443										-0.0689793	0.202562	0.0700945		-0.00521356	0.245085	0.157048										0.00363516	0.357116	0.169172		0.0638996	0.150474	0.182211
									0.0515638	0.108751	0.190662		0.0602742	0.124475	0.179519										-0.0692576	0.205862	0.224555		-0.0933899	0.197991	0.23641										0.00381265	0.227849	0.0158516		-0.00465169	0.24715	0.266653
									-0.090806	0.181376	0.264729		0.0208708	0.176063	0.0671454										0.0811214	0.336868	0.198665		0.165495	0.25728	0.123339										-0.0405822	0.295422	0.141611		-0.0565416	0.367416	0.175074
									0.164675	0.171397	0.266475		0.0991699	0.12691	0.391309										-0.0275582	0.287912	0.179095		-0.088227	0.326237	0.140079										0.0951424	0.196832	0.14615		0.0458731	0.247471	0.147595
									0.0471315	0.102626	0.252692		0.0788912	0.0372806	0.148667										0.0491977	0.284852	0.081182		-0.0266837	0.259912	0.189305										-0.0563502	0.156146	0.110726		-0.0800663	0.269457	0.0976164
									-0.0106831	0.0939223	0.285393		-0.0604728	0.12738	0.248623										-0.0760164	0.356413	0.149944		-0.0358716	0.351403	0.0674289										-0.0900157	0.249214	0.0882547		-0.0176862	0.258844	0.0823029
									-0.121199	0.08	0.394317		-0.0584317	0.118733	0.322746										0.0266882	0.352985	0.186886		-0.011524	0.295153	0.198808										0.0732889	0.339979	0.0539277		0.00880725	0.260084	0.141118
									-0.0908062	0.123651	0.231696		0.0259989	0.188639	0.312296										0.0758264	0.320959	0.16202		-0.0464532	0.392693	-0.00552424										-0.106991	0.180866	0.089476		0.0685794	0.146488	0.0720859
									-0.0098154	0.0941331	0.358892		0.103567	0.24269	0.159131										0.045926	0.262761	0.164883		-0.0441318	0.180354	-0.00395249										0.0163983	0.210028	0.136175		-0.0115487	0.219205	0.10708
									0.0186318	0.158846	0.1935		-0.203854	0.205972	0.289316										0.0161733	0.23333	0.107745		-0.00598098	0.180171	0.0298428										-0.0748111	0.241976	0.0859265		0.0115879	0.206374	0.16325
									0.191085	0.17986	0.399324		-0.0593042	0.117491	0.213221										0.0068282	0.215029	0.155098		0.114791	0.257247	0.122321										-0.0292914	0.327228	0.0397458		-0.0211387	0.268873	0.123917
									0.166578	0.179291	0.178734		0.031094	0.136151	0.341825										-0.102068	0.181942	0.029939		-0.0842589	0.162936	0.0806883										-0.0146017	0.349406	0.166215		0.00330639	0.256894	0.0420021
									-0.0149225	0.229949	0.362873		-0.117541	0.166773	0.180722										-0.138217	0.333353	0.162824		0.0760953	0.147588	0.0122413										0.0616771	0.209524	0.213542		0.0532034	0.227699	0.0606415
									0.138665	0.138263	0.269912		0.021184	0.20126	0.312927										-0.0961836	0.20642	0.179757		-0.0372477	0.278847	0.144941										0.0733849	0.270557	0.120341		0.0441338	0.220995	0.182982
									0.0558552	0.158872	0.340657		0.0102087	0.0773265	0.204186										0.10726	0.297043	0.201261		-0.175912	0.256767	0.101755										-0.0335504	0.196499	0.0785046		0.0677452	0.329613	0.106093
									-0.0140973	0.158204	0.279926		0.0872599	0.283881	0.190669										0.04	0.290853	0.176115		0.00273875	0.315956	0.165456										0.0230321	0.203441	0.157127		-0.0149593	0.303309	0.117257
									-0.0176153	0.081791	0.174627		0.177247	0.272572	0.283022										-0.121062	0.170697	0.0815801		-0.0112547	0.358002	0.0835983										-0.0386277	0.259151	0.120154		-0.153162	0.260571	0.168495
									0.0184952	0.215251	0.240757		-0.104611	0.272015	0.20603										0.036746	0.371679	0.165439		0.133421	0.328094	0.104995										-0.0630681	0.24569	0.265304		-0.0499875	0.217521	0.019398
									0.0349797	0.0703068	0.327603		0.0710375	0.276964	0.139424										0.0345431	0.219413	0.17767		0.0110612	0.30446	0.0888297										-0.0144045	0.250637	0.204517		-0.0817824	0.23787	0.111993
									-0.0437629	0.0985854	0.162612		-0.0238952	0.149349	0.39748										0.0300156	0.168875	0.0870642		-0.0764311	0.298569	0.150119										-0.00394642	0.230746	0.230811		0.0621652	0.248672	0.0955952
									-0.0216074	0.0502833	0.139885		0.120964	-0.0388867	0.25722										-0.0103162	0.167461	0.0880744		-0.0658618	0.25983	0.157791										-0.0240045	0.313897	0.0720688		0.0732177	0.210849	0.0471884
									0.0949441	0.0427995	0.241659		0.0550413	0.0729895	0.259979										0.0273967	0.293298	0.102083		0.0762333	0.343866	0.125116										0.00827905	0.17576	0.0926503		-0.0462852	0.261138	0.114785
									-0.0340721	0.0521461	0.288463		0.0946912	0.109181	0.179795										0.0220659	0.206312	0.078859		0.0651068	0.157262	0.220994										0.0436165	0.252569	0.145139		-0.00828234	0.316031	0.174878
									-0.0786214	-0.0143651	0.226482		-0.0827011	0.154874	0.420248										0.073948	0.248267	0.187965		-0.167383	0.146477	0.0979684										-0.0619556	0.219617	0.184592		0.0419707	0.131933	0.0979958
									-0.0435713	0.107381	0.19159		-0.0391924	0.172556	0.0428062										-0.035847	0.190446	0.188041		-0.0408618	0.259558	0.0745578										-0.0355448	0.27926	0.0323769		0.0194212	0.200359	0.125131
									0.0644919	0.129359	0.270021		0.12686	0.164451	0.169268										0.0597839	0.291686	0.174097		0.0850016	0.239162	0.266158										-0.0354429	0.217848	0.185471		0.00485959	0.241545	0.159558
									-0.191584	0.189189	0.275213		-0.0551284	0.339944	0.278138										-0.000208837	0.276744	0.0683162		0.0469083	0.290785	0.0692065										-0.0926396	0.25029	0.119371		-0.0312594	0.276705	0.0863914
									0.025126	0.0968834	0.246382		0.0984916	0.238295	0.211138										-0.0319612	0.135739	0.0486738		-0.0217195	0.174333	0.0960649										-0.0666025	0.263319	0.240044		0.0161586	0.237292	0.0953769
									-0.0443317	0.188629	0.414461		-0.0896287	0.196431	0.25285										0.0287088	0.346388	0.131459		-0.0763826	0.27185	0.125289										-0.147691	0.28392	0.209259		-0.0560304	0.278768	0.160249
									-0.0702819	0.0192671	0.208312		0.129381	0.213452	0.219543										-0.00404462	0.231551	0.205245		-0.0817334	0.285957	0.171634										0.0350092	0.273527	0.0349519		0.0428996	0.255849	0.11457
									0.0316721	0.0736584	0.179417		-0.026863	0.106208	0.272953										-0.0140355	0.384268	0.196654		0.142229	0.127338	0.114931										0.00995143	0.280749	0.177423		-0.107436	0.349205	0.15827
									-0.113294	0.153857	0.279633		-0.0278576	-0.00589751	0.110636										-0.0281898	0.334163	0.198817		-0.0968851	0.202036	0.187822										-0.012599	0.215324	0.132448		0.00215488	0.309081	0.135527
									0.0588199	0.0793979	0.136501		-0.0399845	0.141719	0.309123										0.0413038	0.186202	0.217904		-0.0669639	0.1323	0.0802075										-0.00682113	0.265188	0.0552712		0.0142126	0.349781	0.145273
									-0.0291059	0.157181	0.172419		-0.00964968	0.0869629	0.299346										0.109214	0.255417	0.237485		0.0586899	0.231413	0.0089407										0.0547259	0.287739	0.0573943		0.030409	0.291867	0.0919064
									-0.0987363	0.0463407	0.265369		-0.17403	0.0740555	0.204747										0.0587494	0.211056	0.0708691		0.0759146	0.309711	0.135332										0.0469546	0.251081	0.195432		-0.0465699	0.159999	0.0286439
									0.0206465	0.0415529	0.153527		-0.0224592	0.14167	0.303468										-0.0186191	0.1992	0.177065		0.0294575	0.246167	0.163332										-0.0179699	0.308541	0.176181		0.0078065	0.241215	0.0737017
									0.105092	0.0240122	0.202324		-0.0701061	-0.0121507	0.278805										-0.00274661	0.281101	0.0449747		0.178975	0.215129	0.0387786										0.00819831	0.252688	0.0583329		-0.0336867	0.252426	0.0686699
									-0.0571962	0.166226	0.366469		0.211953	0.107725	0.357218										0.145482	0.29522	0.145416		-0.00338075	0.214811	0.140575										-0.0596389	0.213601	0.121568		0.0313912	0.305393	0.120461
									0.0766036	0.273361	0.209262		-0.0342578	0.0365568	0.300274										-0.0245911	0.289066	0.0841318		0.0149121	0.224068	0.150256										-0.00231709	0.26052	0.0935945		0.130568	0.301702	0.136816
									-0.0113463	0.0512603	0.286673		-0.0868392	0.244064	0.265036										0.0556429	0.180903	0.11332		-0.0243097	0.244084	0.11755										-0.0880601	0.211411	0.113639		-0.0450533	0.265557	0.193158
									-0.100832	0.117164	0.189957		-0.181298	0.131508	0.398276										-0.0322995	0.261619	0.136673		-0.158999	0.206656	-4.62315e-05										0.056892	0.347863	0.129006		0.0650405	0.314172	0.138685
									0.0142737	0.359869	0.363057		-0.13682	0.0527294	0.22662										-0.109021	0.232778	0.182703		-0.0473145	0.452102	0.168155										0.00598532	0.244859	0.125211		-0.126316	0.235479	0.126707
									-0.0408127	0.0879592	0.202569		-0.02085	0.110794	0.326089										-0.0758012	0.199399	0.200761		0.0395432	0.241981	0.124159										-0.117826	0.230614	0.0262559		-0.000610748	0.18705	0.168861
									-0.0363155	0.298241	0.149189		0.059147	0.0885761	0.338842										0.0615479	0.251349	0.0447823		0.101069	0.249297	0.13071										-0.0832276	0.301269	0.159518		0.0723559	0.218771	0.104263
									-0.105437	0.223011	0.0397678		0.0213639	0.182042	0.330589										-0.0472503	0.239007	0.0705081		-0.129601	0.172431	0.124412										0.0123802	0.177037	0.100388		-0.0282052	0.2783	0.177308
									0.0264397	0.136154	0.0906117		-0.012819	0.101688	0.235283										0.0697396	0.221458	0.0973993		-0.10588	0.187497	0.0345238										0.0126477	0.142717	0.0902345		-0.0583702	0.167547	0.0456394
									-0.127965	0.352564	0.361829		-0.10637	0.222818	0.258927										-0.119346	0.302936	0.221992		-0.0257191	0.222403	0.0759108										0.00470729	0.263526	0.131668		-0.0047657	0.217789	0.134331
									0.105036	0.119273	0.167317		-0.105037	0.155084	0.382331										-0.119218	0.356796	0.0397857		0.0606387	0.143013	0.18228										0.096187	0.265801	0.131937		0.11397	0.338229	0.12999
									0.0786551	0.132136	0.182488		0.101356	0.244172	-0.0346426										-0.070588	0.10906	0.0792108		0.0340851	0.241476	0.187539										0.102401	0.262818	0.164254		0.048168	0.185496	0.137887
									0.102944	0.203252	0.245212		-0.159004	-0.00342459	0.175961										-0.00105988	0.262512	0.0175806		-0.0302044	0.141397	0.0806789										0.0734063	0.264027	0.148378		0.0069415	0.208991	0.14498
									0.0100698	0.157205	0.231758		0.150414	0.180534	0.289205										-0.0186294	0.138296	0.135469		-0.0318201	0.170295	0.147754										-0.0447391	0.319214	0.102305		0.00941664	0.244185	0.10361
									0.1125	0.079609	0.299025		-0.150901	0.0617834	0.328902										0.0334809	0.25842	0.123283		-0.00550284	0.23133	0.0962448										0.036249	0.283492	0.0837198		-0.112432	0.286688	0.139386
									0.0902741	0.0910399	0.315686		-0.127026	0.0195878	0.344721										0.0700967	0.233505	0.119438		0.0969325	0.253893	0.187943										0.100567	0.267126	0.106289		0.0222005	0.284244	0.131787
									-0.161877	0.222019	0.103523		0.0891158	-0.0644398	0.225267										0.0713254	0.229225	0.0433415		-0.0484067	0.225668	0.0629919										0.0124581	0.220374	0.119886		0.000196033	0.181165	0.213361
									0.0498999	0.0801134	0.164869		0.0267916	0.202121	0.224881										-0.0340526	0.280431	-0.049283		0.00568103	0.244986	0.12885										0.0238868	0.247607	0.132303		0.0493339	0.212686	0.227434
									-0.146064	0.0320039	0.343592		0.0617817	0.0133549	0.0923373										0.0256176	0.288895	0.139601		-0.0597387	0.225371	0.0460712										0.165212	0.153742	0.0478585		-0.037025	0.130429	0.20105
									0.0866078	0.118863	0.174289		0.0529685	0.0624873	0.346475										-0.0299819	0.22986	0.181123		0.0878065	0.301029	0.178549										0.0168179	0.208313	0.0839659		0.0182981	0.191674	0.119292
									0.0768806	0.161335	0.134072		-0.110678	0.213863	0.336027										0.0331185	0.276845	0.153481		-0.0660992	0.26378	0.154086										0.106375	0.263869	0.118477		-0.0747583	0.237496	0.068622
									-0.0767838	0.164702	0.403016		-0.194236	0.0963445	0.35416										-0.0349392	0.368868	0.111591		0.0240221	0.254057	0.168464										0.0196413	0.37167	0.120435		-0.0853476	0.302519	0.18205
									-0.0827945	0.165615	0.354431		0.138169	0.169784	0.316524										-0.110655	0.217129	0.106125		0.0530211	0.24378	0.0910556										0.0208426	0.257995	-0.000398728		0.0401701	0.191885	0.187372
									-0.0352027	0.00609001	0.198205		-0.094601	0.192331	0.203564										-0.0482779	0.161791	-0.00858537		-0.00616588	0.167195	0.193813										0.0773415	0.166968	0.0367019		0.0559802	0.143474	0.184013
									-0.0453729	0.116246	0.281803		0.0926744	0.255686	0.145299										0.00216224	0.225952	0.172707		0.0812908	0.272377	0.0988886										-0.115717	0.299865	0.181869		-0.10916	0.218563	0.264628
									0.0940584	0.0441158	0.232462		-0.106029	0.113146	0.201614										0.0564075	0.185406	-0.00788715		0.0558975	0.205363	0.0847745										-0.0911396	0.199803	0.0861832		-0.0240453	0.241567	0.141781
									-0.0245779	0.171311	0.212407		0.044065	0.174479	0.297221										-0.0512903	0.21146	0.128814		0.0755403	0.281545	0.0589369										-0.097227	0.221748	0.0682458		0.00691422	0.330388	0.0626547
									0.0493988	0.0347296	0.277178		0.0328203	0.0656636	0.25494										-0.0470488	0.294304	0.114449		0.0176587	0.35475	0.0970243										0.0131555	0.332553	0.0626551		0.0153723	0.316884	0.110005
									-0.0287665	0.147737	0.139703		-0.091121	0.163553	0.223344										0.108744	0.205799	0.225426		-0.0810637	0.265417	0.0908823										-0.0676062	0.356148	0.196469		-0.0283723	0.288138	0.138653
									0.045003	0.0928066	0.312836		-0.0248611	0.163297	0.228431										-0.00717406	0.267698	0.226301		0.0596565	0.27188	0.224785										-0.0521796	0.330182	0.221049		-0.00277128	0.21981	0.107014
									-0.0477573	0.140105	0.135647		0.0349049	0.003219	0.22674										0.0176892	0.209798	0.0734967		-0.0589356	0.252192	0.211938										-0.0360128	0.274289	0.189521		0.0309653	0.217744	0.108118
									0.0852718	0.14319	0.287027		-0.0236136	0.231058	0.26162										0.0412531	0.207488	0.185814		0.0287414	0.0969132	0.192815										-0.0445823	0.217397	0.100148		-0.0437361	0.284436	0.132071
									-0.115741	0.120271	0.274593		-0.000101982	0.254296	0.147439										0.0573019	0.263155	0.131049		0.028482	0.162496	0.0319879										0.0239922	0.199495	0.153267		0.00743691	0.235635	0.113823
									-0.0439621	0.142917	0.107142		-0.185801	0.136384	0.220732										0.0415895	0.3166	0.0798821		0.087931	0.278912	0.13875										-0.00898126	0.278038	0.161233		-0.0379341	0.204099	0.196508
									-0.0544424	0.0706774	0.305845		-0.0203993	0.118515	0.0745023										0.0744133	0.1752	0.203323		-0.0827615	0.200723	0.10115										-0.0336722	0.330532	0.131614		0.0347748	0.296519	0.127974
									0.0988957	0.103458	0.184089		0.0788951	0.157194	0.173535										-0.0104543	0.240742	0.176021		-0.0902824	0.196845	0.15251										0.000167451	0.209438	0.149277		-0.0331544	0.256214	0.118623
									-0.0207911	0.0475691	0.280878		-0.160841	0.0750651	0.48618										-0.102565	0.219836	0.075771		0.0496361	0.175607	0.115899										0.081665	0.299596	0.105927		0.0820506	0.209685	0.197557
									-0.00999709	0.18591	0.147608		0.0529228	0.199432	0.159924										-0.0318693	0.247523	0.169905		-0.024612	0.145357	0.0762656										-0.058916	0.224896	0.123104		0.0449849	0.197421	0.233569
									-0.178432	0.0494161	0.318297		0.0936108	0.193198	0.383029										0.00661478	0.172636	0.154706		0.091872	0.400839	0.201176										-0.0470886	0.083921	0.213448		0.0738691	0.277295	0.194674
									0.198579	-0.018707	0.297232		-0.126966	0.152072	0.130978										0.0549725	0.217628	0.226775		0.0254608	0.273739	0.00885382										-0.026394	0.25261	0.140311		-0.090813	0.221186	0.139324
									0.0374759	0.219068	0.321456		-0.0841998	0.00629753	0.290765										0.102379	0.292683	0.0301424		-0.0155411	0.231837	0.107646										0.0519219	0.169067	0.0465233		0.0718724	0.319165	0.0562268
									-0.0347991	-0.0158888	0.324802		-0.104234	0.201357	0.22										-0.0508415	0.115375	0.196528		-0.149361	0.283332	0.123602										0.0732239	0.196052	0.120117		-0.0369021	0.190984	0.149208
									-0.0776806	0.144488	0.261631		-0.0574947	0.119813	0.277972										0.112712	0.312092	0.104208		0.0115858	0.155794	0.13591										0.0349585	0.20505	0.0846293		0.0246005	0.20834	0.144659
									-0.0412166	0.127774	0.368158		-0.0635802	0.235872	0.397372										-0.0702359	0.261193	0.0197264		-0.0695025	0.252291	0.151139										0.062018	0.22892	0.162434		-0.00805125	0.159246	0.153642
									-0.168441	0.110538	0.181623		0.0480061	0.152964	0.215233										0.0653276	0.311366	0.181103		0.0391777	0.326412	0.112639										-0.0221278	0.366274	0.0887238		0.0498608	0.374449	0.0790423
									0.00836905	0.0745647	0.120371		-0.020474	0.0941112	0.195714										0.0634604	0.276174	0.130078		-0.00256827	0.270666	0.113772										-0.0310091	0.248337	0.195036		-0.0675829	0.24141	0.0393013
									0.123445	0.141784	0.135421		0.163762	0.0352736	0.341607										0.0177659	0.287246	0.0983536		0.0114298	0.219415	0.186817										-0.0190329	0.283627	0.167385		-0.104922	0.328437	0.12219
									0.070543	0.175238	0.381251		-0.052547	0.015567	0.446262										-0.101568	0.345039	0.0951315		0.00661357	0.333909	0.215065										-0.140377	0.214376	0.0890601		0.0370488	0.314357	0.136127
									0.0794575	0.0723139	0.203992		0.012429	-0.0625933	0.305712										-0.00539995	0.325222	0.027393		0.0685633	0.239389	-0.0517285										-0.0531917	0.153619	0.216949		0.0646701	0.252896	0.144166
									0.0343774	0.179368	0.175996		-0.0109066	0.13715	0.258867										0.0217815	0.283162	0.247239		-0.00161037	0.243557	0.069886										0.0341485	0.250135	0.262441		-0.00288178	0.1902	0.0364392
									0.0602713	-0.0607378	0.374373		0.112217	0.122286	0.304544										-0.0555662	0.372121	0.0295249		-0.0762855	0.288435	0.149787										-0.0527408	0.2357	0.194174		0.0111104	0.282138	0.056259
									0.0290691	0.125015	0.261461		-0.0362647	0.0688836	0.191859										0.0658352	0.260416	0.0832737		0.0510909	0.190661	0.0983969										-0.0213034	0.236054	0.0107324		-0.010555	0.257231	0.10631
									-0.124421	0.138091	0.255939		-0.0281576	0.157752	0.11282										0.122902	0.174084	0.166034		0.0197477	0.21904	0.0970879										-0.124818	0.321076	0.0949854		-0.0399039	0.13814	0.172613
									0.0331899	0.0862841	0.37646		0.0287019	0.146427	0.17858										-0.0084671	0.34291	0.149853		-0.0599258	0.137636	0.15374										0.0901927	0.227752	0.118294		0.029239	0.242719	0.127068
									-0.0252296	0.182009	0.253678		0.0413253	0.179044	0.221326										-0.000656933	0.23541	0.130134		-0.036908	0.31885	0.152731										-0.0760277	0.265527	0.102799		-0.0278665	0.273327	0.180775
									-0.0275117	-0.130712	0.31307		-0.0231757	0.0627429	0.259699										-0.0938243	0.224873	0.0610999		0.0623362	0.178209	0.0961958										-0.0365571	0.30684	-0.00191119		-0.00690416	0.29679	0.213699
									0.0583973	0.151395	0.330123		-0.102346	0.123347	0.253285										0.0255758	0.299056	0.0874926		-0.0162698	0.261033	0.163361										-0.0208371	0.231055	0.119297		0.0458053	0.232153	0.166746
									-0.0124944	0.146088	0.255839		-0.0108241	0.0998708	0.223852										-0.0488049	0.294595	-0.0436049		-0.0867227	0.24962	0.152413										-0.0112925	0.268494	0.137565		-0.0291777	0.258528	0.0709811
									0.0575481	0.257819	0.163833		0.0668737	0.0589948	0.0981393										-0.107622	0.355398	0.159123		0.00323602	0.313131	0.0912889										0.0527239	0.360898	0.121332		0.0191091	0.312552	0.160916
									-0.00272225	0.177734	0.283293		0.0404288	0.0789647	0.199216										0.0621164	0.276099	0.121053		-0.0889997	0.253827	0.123808										0.0552701	0.245524	0.0781449		-0.00860525	0.319734	0.0988184
									0.120974	0.120386	0.384803		0.0818781	-0.0179123	0.407678										0.032229	0.202792	0.0736156		-0.0406619	0.255967	0.177342										0.0398855	0.307799	0.172595		-0.0127671	0.3871	0.20114
									-0.0980515	0.198641	0.241947		0.0201987	0.0668274	0.140037										0.0325613	0.259517	0.262686		-0.0665581	0.315941	0.215024										0.0331372	0.304189	0.0919837		-0.0208873	0.332965	0.193948
									-0.203081	0.11363	0.253399		-0.0407992	-0.129176	0.13251										0.0518029	0.357597	0.157646		0.0282431	0.340891	0.025962										0.0364716	0.195159	0.131943		-0.0675201	0.248526	0.158611
									0.291197	-0.019478	0.268553		0.0865119	0.152022	0.261602										-0.0928518	0.275916	0.0891799		0.0413837	0.219321	0.267311										-0.0469522	0.305178	0.133545		-0.128267	0.223974	0.0903311
									0.0894065	-0.0346105	0.219395		-0.0743838	0.200416	0.453										-0.0530756	0.165204	0.163103		0.00795641	0.254955	0.16356										-0.02532	0.269379	0.0865775		0.0683414	0.316983	0.132704
									-0.0113677	-0.0331009	0.30607		0.178383	0.146724	0.242779										-0.00424534	0.220662	0.199858		0.0211748	0.219649	0.120017										0.0526152	0.240091	0.06575		0.0719401	0.229594	0.198231
									0.279613	0.00303172	0.213992		-0.117523	0.1975	0.371181										-0.0525339	0.259666	0.16281		-0.0198627	0.179734	0.0168391										0.0541857	0.299204	0.187076		0.0298959	0.240004	0.141626
									0.124004	0.171428	0.227214		0.111379	0.231593	0.334934										0.0611389	0.14883	0.0460765		0.0290669	0.335648	0.143539										0.0797964	0.379396	0.07412		-0.0859445	0.23971	0.124506
									-0.0831989	0.144631	0.280372		0.035843	0.250807	0.416008										0.0285008	0.316528	0.00484216		-0.001143	0.189185	0.127047										-0.00664593	0.261579	0.0860107		-0.0244012	0.267603	0.0982802
									-0.269936	0.0572189	0.259699		-0.0931414	0.110404	0.157937										0.0550741	0.146456	0.18051		0.0193604	0.26805	0.096528										-0.0194736	0.163929	0.17257		0.026351	0.206001	0.115148
									-0.13601	0.224629	0.180895		-0.108474	0.250087	0.432737										-0.0338949	0.28651	0.0554371		-0.0168526	0.160511	0.172016										-0.00534214	0.331789	0.0671465		-0.0192775	0.136758	0.181284
									-0.0218666	0.0764516	0.331353		-0.030476	0.118117	0.310892										-0.0563525	0.229497	0.16169		0.0497524	0.156426	0.112371										6.48954e-05	0.145732	0.124642		0.0399824	0.272665	0.134663
									0.0677845	0.0426138	0.274661		-0.03198	0.0996467	0.226331										0.0447412	0.141379	0.17474		0.0174114	0.281247	0.166062										-0.0686615	0.28173	0.069123		-0.0581363	0.246691	0.134741
									-0.0301905	0.0767734	0.202771		-0.175261	0.152751	0.209809										0.0293478	0.179353	0.113499		0.00198552	0.278738	0.145466										0.0719113	0.267053	0.109694		0.0325575	0.327709	0.159235
									-0.0641678	0.177494	0.395002		-0.101946	0.200261	0.265628										0.011486	0.244459	0.0414198		-0.0903957	0.140787	0.088603										-0.0675282	0.178018	0.133796		0.0383554	0.145353	0.107915
									-0.129155	0.223348	0.311041		-0.070917	0.0256353	0.236756										0.0375348	0.233638	0.151278		-0.0584195	0.214833	0.0730276										-0.00924596	0.209942	0.194503		-0.0494614	0.266674	0.156434
									-0.04335	0.155744	0.151915		0.0325802	0.0476008	0.185879										0.124819	0.315681	0.05609		0.0603881	0.145275	0.0601259										-0.0416796	0.311831	0.247949		-0.103872	0.212884	0.110933
									0.0531356	0.106183	0.191449		0.00344278	-0.0146455	0.326871										0.0714497	0.337189	0.192726		-0.0228033	0.1965	0.243049										0.0571948	0.279801	0.107424		-0.0479471	0.207109	0.137565
									0.114517	0.119839	0.209896		-0.0968326	0.154648	0.353532										-0.0587371	0.14478	0.0856858		0.0601017	0.33424	0.149456										0.0668328	0.239148	0.129322		0.045178	0.154325	0.0566163
									0.14799	0.285643	0.354984		0.165651	0.184275	0.138571										-0.0526012	0.2666	0.136081		0.0205333	0.303468	0.172814										-0.0193166	0.292985	0.149361		-0.146942	0.151048	0.116558
									-0.0319962	0.0165221	0.348286		0.0931897	0.0420013	0.154892										-0.0804349	0.191724	0.169509		-0.0113371	0.262278	0.11694										-0.076478	0.151082	0.0498823		-0.0478454	0.310289	0.129023
									0.179283	0.0765807	0.263643		0.0215464	0.0254489	0.142753										-0.0267692	0.213635	0.0330608		0.0580269	0.212956	0.18219										-0.0161847	0.264794	0.166883		-0.00328532	0.207518	0.117692
									-0.00659299	0.00910909	0.217547		-0.0356139	0.0919818	0.439253										0.028184	0.186372	0.182114		0.0194668	0.200974	0.173113										0.0261733	0.326449	0.130867		-0.0296526	0.178117	0.0326078
									0.0145182	0.155967	0.334542		-0.036263	0.186157	0.201498										-0.0648996	0.251752	0.163948		-0.0168151	0.202662	0.134342										6.04771e-05	0.208515	0.126469		-0.02119	0.283559	0.14606
									-0.00434518	0.102613	0.255934		-0.104977	0.164982	0.350396										-0.00803356	0.3177	0.0682543		-0.039614	0.237099	0.0973777										-0.00135624	0.297361	0.221213		0.0350642	0.364589	0.218746
									-0.130372	0.0709464	0.231128		-0.105489	0.228051	0.156551										0.0338159	0.241362	0.231512		0.182059	0.327831	0.10035										0.0783452	0.21919	0.0744077		-0.0314575	0.194316	0.129501
									-0.045139	0.274939	0.227169		0.0273566	0.164307	0.285732										0.00388748	0.17045	0.0663672		0.0258272	0.282577	0.0215429										0.0376525	0.217947	0.187707		-0.0217358	0.285139	0.176832
									-0.145808	0.204265	0.408995		0.0222109	0.254049	0.356502										0.0834211	0.16849	0.133138		-0.0488762	0.308609	0.046003										0.0215819	0.280011	0.105973		0.0192177	0.254344	0.12234
									-0.0542464	0.150096	0.294344		0.055613	0.193383	0.169276										-0.0810445	0.212788	0.120426		-0.0566537	0.230958	0.203125										-0.00497673	0.209324	0.0544699		-0.0280398	0.263198	0.106256
									0.0433099	0.066045	0.331863		-0.069795	0.145484	0.164112										-0.131436	0.338368	0.113645		0.0413833	0.247936	0.0909588										-0.0122939	0.269984	0.164904		0.0221959	0.190316	0.187906
									0.091633	0.117741	0.280191		-0.0736593	0.154825	0.204751										-0.0580261	0.299115	0.165223		0.0315354	0.250401	0.089392										0.120464	0.239583	0.147485		-0.0198657	0.158805	0.089549
									-0.0839748	0.078215	0.235029		-0.0867739	0.0258305	0.257439										0.0727958	0.265684	0.104153		-0.0190047	0.288169	0.193126										-0.0126479	0.271975	0.130888		-0.00982977	0.23929	0.15331
									0.0374899	0.0741013	0.201203		0.0243269	0.338822	0.180743										0.0765018	0.2487	0.116647		0.0589393	0.361841	0.159581										0.0245755	0.286229	0.0603732		-0.0598546	0.171652	0.104923
									-0.0016066	0.14955	0.221172		0.13675	0.126755	0.223134										0.0649686	0.208761	0.118175		-0.0981782	0.338357	0.211041										-0.0107219	0.353011	0.151334		-0.12634	0.232504	0.135624
									-0.119659	0.129947	0.305549		-0.0960515	0.100541	0.343412										-0.135045	0.307648	0.210985		-0.0422076	0.169449	0.222705										0.0367951	0.262878	0.0775295		0.0413167	0.217788	0.123722
									0.126208	0.253718	0.163437		-0.0274892	0.0424251	0.391174										0.0174922	0.335558	0.0649628		0.00690381	0.217085	0.088919										-0.0110615	0.344833	0.177542		0.0350453	0.307472	0.0846841
									0.0900176	0.115383	0.0802762		0.0811536	0.206448	0.274415										0.0525598	0.158325	0.21723		0.0397087	0.373012	-0.00947804										-0.0306019	0.230674	0.103412		-0.0763426	0.273834	0.071901
									0.131392	0.139213	0.363374		-0.066452	0.123587	0.359049										0.0282336	0.289065	0.169569		-0.0909335	0.322565	0.0997762										-0.071771	0.0909543	0.0573792		0.0378279	0.261526	0.150743
									-0.173807	0.01842	0.262419		-0.146564	0.0943459	0.281668										0.0528909	0.428106	0.211258		-0.120446	0.303453	0.107472										0.0204159	0.355825	0.150438		0.0429679	0.220652	0.159627
									0.112557	0.0210115	0.294975		-0.0544522	0.0863413	0.338771										-0.0457732	0.297677	0.160479		-0.0286591	0.281381	0.0507878										-0.00266642	0.238064	0.0737919		0.0318629	0.314264	0.212962
									-0.123771	0.187157	0.262646		-0.0319127	0.0550242	0.281375										-0.13141	0.211366	0.129943		0.0295556	0.319467	0.054947										0.0591526	0.237885	-0.0200869		-0.0536818	0.24683	0.225067
									0.0496994	-0.0541518	0.24966		-0.112056	0.236702	0.281692										0.115009	0.262215	0.0585659		-0.115921	0.304005	0.20748										-0.0148088	0.291435	0.145879		-0.0540008	0.191982	0.0767341
									-0.0780072	0.0706931	0.216337		-0.034298	0.0293544	0.325995										0.0974299	0.250851	0.140269		-0.00882861	0.283584	0.167621										0.0765421	0.338839	0.199586		-0.00555153	0.152008	0.0707492
									-0.015822	0.232526	0.0913638		0.0380034	0.00695474	0.294929										-0.0162465	0.242908	0.220599		-0.0820799	0.284281	0.0798218										-0.00946124	0.192446	0.153114		-0.0276193	0.319796	0.171125
									0.0845292	0.190992	0.287266		0.0831212	0.273414	0.358497										0.00930419	0.196926	0.144743		-0.0500684	0.175749	0.0644964										-0.100602	0.329906	0.140825		-0.0825613	0.169283	0.201224
									-0.111427	0.171529	0.234186		0.18219	0.182804	0.209516										0.0208613	0.299163	0.0445731		-0.0575116	0.304676	0.158105										0.0735954	0.244834	0.268273		0.0165327	0.343504	0.200115
									0.119435	0.142489	0.314491		-0.0688924	-0.0873441	0.238815										0.0492311	0.35931	0.175024		-0.115818	0.279958	0.238142										-0.0210899	0.191484	0.083526		-0.00866556	0.340046	0.158823
									0.164671	0.15558	0.354739		0.0750609	0.174374	0.246622										-0.128599	0.218771	0.0879592		-0.0243195	0.257283	0.107658										0.0721032	0.283783	0.0420973		0.0555579	0.239827	0.110343
									0.0706643	-0.015704	0.23586		-0.00992774	0.215166	0.249012										-0.0504324	0.265506	0.21382		0.0517432	0.434928	0.180451										-0.06495	0.187609	0.104222		-0.0690131	0.314883	0.0692241
									-0.113425	0.26282	0.177703		-0.0260173	0.106236	0.264192										0.00763525	0.284975	0.0433618		0.0343199	0.299715	0.173678										-0.0407696	0.310999	0.0940181		-0.0650846	0.262086	0.0625367
									0.0821881	0.196082	0.3904		-0.171138	0.187996	0.221955										-0.011474	0.294656	0.0368646		-0.0780558	0.178913	0.103783										0.00208371	0.178038	0.22741		0.0457099	0.263273	0.153681
									-0.0580803	0.0228348	0.307757		0.0931988	0.134936	0.3027										2.89288e-05	0.183427	0.0747161		-0.0549768	0.273626	0.1612										-0.0837804	0.250123	0.0717802		-0.0351005	0.289766	0.127425
									-0.0839405	0.139042	0.203452		-0.0928804	0.114565	0.264114										-0.0886032	0.3466	0.171688		0.0481809	0.251924	0.128021										-0.0157326	0.291227	0.0701722		0.00618363	0.28883	0.0990408
									0.141519	0.188255	0.276851		-0.0337375	0.0572781	0.152509										-0.0743506	0.276126	0.109387		-0.0902746	0.282071	0.118062										-0.0294156	0.272077	0.131791		-0.0240182	0.280606	0.125612
									-0.0497588	0.264019	0.280473		0.0204582	0.104245	0.122841										-0.0287192	0.29909	0.220939		0.0138637	0.225925	0.203251										-0.0193965	0.258446	0.0696844		0.0307239	0.195942	0.227522
									-0.173059	0.0688627	0.0744551		0.0832581	-0.00249912	0.325293										0.10911	0.2674	0.0925232		0.0117787	0.270512	0.10596										-0.0375759	0.309308	0.138717		0.00506966	0.332191	0.0778179
									-0.000829099	0.177948	0.252461		0.0346952	0.132429	0.215551										-0.0806995	0.211283	0.0907734		-0.0285343	0.261365	0.261526										0.0750706	0.156666	0.0035523		0.0559938	0.207604	0.154267
									0.000937685	0.216627	0.197295		0.0389614	0.121554	0.302579										0.0355544	0.296191	0.111865		0.0513708	0.33779	0.248149										-0.0129268	0.186329	0.0711982		0.0392415	0.221165	0.159806
									0.11441	0.273073	0.376665		-0.172714	0.118995	0.286508										0.0558773	0.239491	0.135067		0.00968533	0.271308	0.0926436										0.079325	0.1845	0.1794		0.0784828	0.200617	0.0897477
									-0.027843	0.00593455	0.162238		-0.160384	0.0122897	0.266055										-0.0908828	0.287763	0.204218		0.0312951	0.216801	0.211349										0.0864721	0.221504	0.0296553		0.0412062	0.210628	0.19255
									-0.114378	0.0626434	0.384678		-0.103356	0.0683741	0.376027										0.0470953	0.270657	0.212058		0.0612736	0.255063	0.070653										0.0434172	0.279685	0.167501		-0.00218306	0.288321	0.144022
									0.098559	0.290308	0.317338		0.00729827	0.0991234	0.493704										-0.055881	0.189604	0.0403415		-0.12835	0.284758	0.197901										-0.00350373	0.226387	0.196533		0.100991	0.214096	0.0757702
									0.0910116	0.106621	0.192282		-0.110709	0.261393	0.181082										0.0706167	0.323593	0.112502		0.0726396	0.155867	0.163083										-0.033016	0.246979	0.0681171		0.0149217	0.22555	0.19781
									0.200971	-0.0248436	0.23095		0.073435	0.121737	0.240814										0.0113626	0.123635	0.0643496		0.0334091	0.185298	0.0216786										-0.0341277	0.206827	0.189312		0.0146597	0.224756	0.205767
									0.0317541	0.124118	0.343203		-0.0941198	0.0102729	0.32716										-0.0934421	0.210586	0.161991		-0.0264244	0.259728	0.158507										0.0577644	0.205734	0.0712034		-0.00815733	0.210514	0.0189895
									-0.081659	0.180857	0.266789		-0.0300106	0.131416	-0.00171818										0.133172	0.22706	0.0872319		0.0214952	0.234744	0.1676										0.00620242	0.281325	0.140271		0.0414099	0.262037	0.116918
									-0.044785	0.29162	0.222294		0.11081	0.0771838	0.26732										-0.0456775	0.302292	0.138044		-0.0304358	0.163544	0.102317										-0.0211836	0.246084	0.0539027		0.0275276	0.251623	0.16203
									-0.178734	0.111843	0.211104		-0.0142021	0.200572	0.256786										0.0306169	0.136071	0.0264724		0.0280218	0.262716	0.18471										-0.0321262	0.319673	0.24491		0.0271905	0.28066	0.175158
									-0.0877838	0.126332	0.315619		-0.0928485	0.131889	0.234695										0.0392891	0.258669	0.147184		0.105914	0.294233	0.136544										-0.0268133	0.2533	0.0961589		0.00120098	0.229563	0.164187
									-0.109498	0.102946	0.274028		-0.174121	0.166948	0.285251										0.131543	0.338017	0.0253079		0.000537819	0.291996	0.226338										-0.0485606	0.212921	0.150164		-0.00711523	0.245031	0.111103
									0.0491981	0.184886	0.301444		-0.109017	0.195478	0.0808128										0.0484663	0.276659	0.173938		-0.0258792	0.196711	-0.0173229										0.0872972	0.288255	0.181721		0.0113777	0.180462	0.154969
									-0.219154	0.189163	0.253161		0.148238	0.0848524	0.131224										-0.0511097	0.19458	0.215893		-0.0439433	0.156588	0.21866										0.0638941	0.227896	0.0682177		0.00715341	0.210049	0.140895
									0.129418	0.0290277	0.302092		0.10478	0.157249	0.207128										-0.060201	0.312076	0.0778001		0.0247778	0.106882	0.0665811										-0.0963659	0.13258	0.15644		0.14984	0.253121	0.23092
									0.0953163	0.159622	0.255937		0.0260189	0.0325428	0.403512										0.0197067	0.218006	0.0925572		0.0125674	0.182568	0.0977121										-0.0626654	0.253036	0.0832604		-0.0564192	0.306879	0.209618
									-0.145297	0.00232177	0.255487		-0.0327039	0.0360157	0.139139										-0.0908101	0.356049	0.166925		0.0914655	0.240968	0.107012										0.0148089	0.259674	0.169095		-0.00317521	0.238053	0.170313
									-0.142467	-0.0171874	0.222668		-0.0663405	-0.0224083	0.334527										0.0198346	0.28179	0.150611		0.00597555	0.273531	0.12294										-0.0134183	0.252267	0.0427341		0.0333667	0.276443	0.255098
									-0.103416	0.293671	0.233874		-0.120995	0.118397	0.23599										-0.0428838	0.242555	0.0833374		0.0467291	0.231983	0.175049										-0.0161193	0.239721	0.189073		0.0186564	0.295178	0.0403122
									0.037334	0.220974	0.000108896		-0.0533696	0.349199	0.19651										-0.00181699	0.242702	0.118614		0.0504456	0.243538	0.139635										-0.0533302	0.27819	0.0893132		0.0191517	0.273342	0.0778908
									0.0286599	0.241905	0.141693		0.110792	0.202143	0.291117										-0.0236088	0.184612	0.16996		0.0345569	0.265751	0.116776										-0.0177108	0.218233	0.121295		-0.0229223	0.252768	0.134109
									0.0865009	0.105734	0.191528		0.039109	0.0250334	0.371945										0.0481372	0.183946	0.104805		-0.0565836	0.215077	0.0940336										-0.00158044	0.224787	0.0484388		-0.0597679	0.295389	0.173448
									-0.00508521	0.213503	0.398874		0.058532	0.0624028	0.163428										0.010142	0.200341	0.113788		-0.0579193	0.258069	0.119145										-0.00209379	0.273723	0.116202		0.0215588	0.273463	0.207936
									0.152556	0.149621	0.237655		0.039555	0.276543	0.304509										0.0498133	0.267965	0.12411		0.0195149	0.100771	0.162176										0.00809914	0.16102	0.0656339		-0.0807798	0.254957	0.0939928
									0.0271152	0.328379	0.35857		0.119741	0.02941	0.196113										-0.0218695	0.310765	0.0732676		0.0209024	0.238756	0.109304										-0.0427926	0.23131	0.108406		0.0103525	0.278695	0.10596
									0.10736	0.226608	0.209632		-0.0185401	0.169271	0.305123										0.0206061	0.284122	0.163465		0.0217835	0.193263	0.091636										0.0156035	0.161465	0.14764		-0.0267628	0.237095	0.12511
									-0.155403	0.101544	0.0141294		-0.00626423	0.211408	0.16479										-0.0474481	0.230906	0.105782		-0.131594	0.305107	0.111711										-0.092438	0.277663	0.172211		0.0709874	0.260246	0.102128
									-0.185462	0.170998	0.398063		-0.0702245	0.137828	0.168483										-0.00277665	0.260014	0.201341		0.020392	0.184197	0.178966										-0.0108072	0.250768	0.163506		0.0418129	0.25899	0.124171
									-0.135683	0.0734167	0.164714		-0.0689977	0.0817343	0.257391										-0.0494541	0.311055	0.0549279		-0.100896	0.195791	0.196197										-0.0603883	0.153554	0.18599		-0.180721	0.212219	0.190306
									0.034727	0.113653	0.215669		0.144424	0.222352	0.149565										-0.0296405	0.225184	0.196408		-0.0411282	0.249361	0.0626238										0.0297425	0.241555	0.141055		0.0548877	0.262428	0.0894709
									-0.130139	0.120513	0.193683		-0.118727	0.237787	0.315869										0.0649807	0.179167	0.134563		-0.0554434	0.225196	0.0520399										0.110425	0.265634	0.0398823		0.0495566	0.217061	0.167311
									-0.0932135	0.054216	0.225824		0.0634612	0.180147	0.259407										0.0833202	0.19999	0.140747		-0.062865	0.302234	0.223314										-0.000685846	0.239952	0.179321		0.0622865	0.315694	0.0391078
									0.0551821	0.177224	0.182233		0.0291555	0.040437	0.192106										-0.0384238	0.151557	0.107913		0.0934896	0.0990769	0.120507										0.194693	0.244516	0.130099		-0.0566876	0.212566	0.151089
									0.00595946	0.121247	0.267417		0.0935516	0.0949451	0.171591										0.00966091	0.284531	0.207975		-0.0588124	0.211165	0.206528										-0.028122	0.142906	0.1544		-0.0500795	0.198779	0.129702
									-0.0883088	0.0750249	0.257078		-0.0467492	0.0981213	0.220352										-0.0158198	0.175247	0.0469297		-0.110961	0.334933	0.174891										0.0649931	0.247053	0.102957		0.0964342	0.211167	0.129391
									0.0866408	0.122484	0.253853		0.125117	-0.00710787	0.166685										-0.0459996	0.217448	0.0201588		0.027058	0.317023	0.102439										-0.0249096	0.243802	0.100051		-0.00946727	0.326084	0.0912865
									-0.0389505	0.0715072	0.383331		-0.0196374	0.172332	0.23441										0.0388861	0.295452	0.241143		-0.039215	0.182199	0.141313										0.0421206	0.191555	0.12098		0.0221048	0.233779	0.0673926
									-0.0615072	0.136108	0.241884		0.0705447	0.123759	0.43092										0.00386003	0.203488	0.207304		0.0135755	0.147324	-0.00156389										-0.0366564	0.228998	0.12777		0.0113641	0.194913	0.123672
									0.104657	0.128253	0.314036		-0.0498708	0.0971584	0.154896										-0.19708	0.215835	0.0708121		0.00971604	0.204304	0.148868										-0.0272016	0.301098	0.114731		-0.0406603	0.280852	0.0977275
									0.0280852	0.0799822	0.256269		0.0642221	0.257751	0.257317										0.182486	0.162005	0.0487515		0.00450443	0.26455	0.0982781										-0.0826068	0.290197	0.103879		-0.0236556	0.244929	0.0719229
									-0.049733	0.0682521	0.213873		-0.024996	0.289877	0.257284										-0.00385323	0.322661	0.196936		0.0244093	0.265209	0.00343146										-0.016018	0.226349	0.146795		0.036665	0.11782	0.0872597
									-0.172413	0.127801	0.0582257		-0.00477975	0.106715	0.264905										-0.0677013	0.279552	0.247055		0.0950074	0.273619	0.176227										0.0341275	0.179878	0.110844		-0.0389528	0.244819	0.0666574
									-0.106735	0.134412	0.334186		-0.0102229	0.168897	0.296208										-0.105847	0.211201	0.169032		0.0587731	0.261949	0.137764										-0.0624383	0.193392	0.138881		-0.0521349	0.275775	0.060036
									0.11893	0.00691534	0.19673		-0.196076	0.0993802	0.297004										-0.00031285	0.348598	0.0590129		0.0234273	0.277202	0.203437										-0.0989343	0.179149	0.100291		0.00209279	0.188919	0.158602
									-0.066202	-0.0429132	0.374656		0.0319363	-0.0173908	0.310466										-0.0173134	0.129146	0.10598		-0.0617211	0.239256	-0.0587502										-0.0890077	0.265994	0.083806		0.00329973	0.246102	0.115872
									-0.0627517	0.171201	0.229657		-0.0256767	0.319933	0.221918										-0.0506539	0.312011	0.263679		-0.00778844	0.350368	0.195799										0.0354606	0.259289	0.182314		0.0229023	0.193553	0.0671765
									-0.0686199	0.0161733	0.271342		0.0190319	0.0510817	0.344461										0.0667779	0.249153	0.158425		-0.0218253	0.208493	0.170641										0.0575345	0.133221	0.264466		-0.0255796	0.234863	0.133937
									0.0687708	-0.0112189	0.222739		0.00761073	0.0865268	0.254578										-0.127258	0.262252	0.201169		0.0321257	0.371268	0.0714372										-0.0272846	0.249788	0.0939621		0.0349166	0.274852	0.00611983
									0.0382342	0.0829656	0.35946		0.0341228	0.173171	0.157054										0.048095	0.307359	0.128113		-0.0378176	0.246702	0.0850596										0.162065	0.311432	0.10364		-0.0133234	0.321291	0.22064
									-0.0883135	0.14081	0.304936		-0.00209162	0.191261	0.223377										0.0210821	0.148704	0.234522		0.0668413	0.219218	0.0764883										-0.0425	0.157589	0.149731		-0.0268536	0.23014	0.0869738
									0.0451874	0.0120232	0.327903		-0.0459272	0.0308007	0.143388										0.0323225	0.226893	0.0827297		-0.0526297	0.164428	0.111709										-0.0140157	0.184113	0.12299		0.0390848	0.229908	0.102387
									-0.0964946	0.153247	0.427945		0.102005	0.260141	0.355487										-0.0908824	0.205434	0.199702		0.0743683	0.223565	0.107247										0.011731	0.320686	0.088648		0.061292	0.298812	0.170368
									0.0680071	0.183013	0.277052		0.0765267	0.0797982	0.239152										-0.039667	0.26084	0.133578		0.0289636	0.315611	0.151426										-0.0589669	0.220673	0.0896952		-0.0104646	0.279985	0.201804
									0.05432	0.0608094	0.322284		-0.0424154	0.170179	0.286555										-0.0634352	0.219223	0.164331		-0.0456223	0.196578	0.168119										0.0274653	0.290858	0.116898		0.0444233	0.408464	0.163163
									-0.0993039	0.130079	0.133117		0.12392	0.0239961	0.223157										-0.0501733	0.22852	0.228339		-0.0178034	0.176185	0.18019										-0.0397702	0.298233	0.15632		-0.00856594	0.28268	0.131318
									0.0477323	0.107201	0.302682		-0.103932	0.253338	0.212179										-0.0547962	0.288274	0.0759784		0.0581592	0.3414	0.0772764										0.0293976	0.317774	0.0998062		-0.0309502	0.187086	0.246047
									0.0155059	-0.125698	0.281657		0.0179938	-0.0660097	0.192388										0.0353651	0.160884	0.181305		-0.0451159	0.239486	0.115171										0.0976067	0.234771	0.0600696		0.000889194	0.23666	0.18029
									0.17294	-0.0660911	0.346095		0.0198889	0.0810377	0.386044										0.144658	0.288269	0.244943		-0.0157847	0.180483	0.11929										0.0375426	0.180137	0.185526		-0.0245845	0.243245	0.111524
									-0.0538915	0.100266	0.425545		0.0469102	0.104197	0.339312										-0.0725062	0.340535	0.212125		0.0884438	0.272652	0.0504141										-0.0694173	0.312239	0.0478094		0.0729324	0.279906	0.105352
									-0.00699064	0.142085	0.224476		-0.0760564	0.285757	0.223603										-0.0181067	0.0978632	0.100775		0.0318203	0.230998	0.124005										0.00842136	0.225024	0.00657496		-0.0526136	0.181683	0.12551
									-0.124154	-0.0137635	0.308573		-0.122984	0.260388	0.187408										-0.0162953	0.127068	0.157026		0.0324885	0.38326	0.185427										0.0487376	0.227039	0.172155		0.0145594	0.229918	0.0642256
									0.125241	0.176574	0.168969		0.0459748	0.125983	0.123886										-0.080215	0.28554	-0.0181335		-0.0839751	0.259638	0.145773										-0.0525797	0.286692	0.186177		0.0748836	0.332745	0.147556
									0.0259314	0.235344	0.24605		-0.262115	0.236881	0.334505										0.00790477	0.261839	0.122917		-0.0949395	0.162435	0.0982015										-0.0723306	0.190533	0.0989121		0.0226071	0.237101	0.134406
									0.0495658	0.0266768	0.360664		0.00966195	0.248338	0.214843										0.0883956	0.256211	0.0752634		-0.0156271	0.199041	0.155271										-0.104228	0.227016	0.076558		-0.000388567	0.299554	0.109529
									-0.132454	0.152127	0.232773		0.0271654	0.0745274	0.259379										0.0341555	0.173237	0.0568466		-0.103706	0.264698	0.181243										0.123758	0.153827	0.135802		0.0627534	0.338053	0.0819596
									-0.133076	-0.00931228	0.313843		-0.151415	0.165532	0.0260299										0.0266425	0.354286	0.0897112		-0.0265393	0.236327	0.118559										-0.00225703	0.256686	0.114846		0.0289674	0.27775	0.129073
									0.00779162	-0.0378899	0.259363		0.0221376	-0.00729346	0.389622										0.0419347	0.24389	0.0704784		-0.0310889	0.261989	0.0836121										-0.0130783	0.240003	0.137115		-0.00504248	0.215618	0.161172
									-0.14185	0.114087	0.379204		-0.12344	0.0806405	0.362136										0.0276013	0.200928	0.175026		-0.04328	0.28107	0.148254										-0.0141906	0.192018	0.160486		0.0357097	0.280045	0.0860328
									0.0409511	0.0891886	0.1122		-0.12698	0.241156	0.310024										-0.0132763	0.304621	0.214728		0.0769501	0.324579	0.0505493										0.103509	0.313005	0.134547		-0.0140835	0.296223	0.176003
									-0.0587977	0.208537	0.197902		0.0750374	-0.113112	0.122292										0.00183473	0.197929	0.155961		0.131374	0.328865	0.145968										-0.0482743	0.257015	0.170995		0.0738088	0.367908	0.0310483
									0.141678	0.00207044	0.226056		-0.141638	0.100495	0.185316										0.0476661	0.299651	0.165763		-0.024774	0.174549	0.166081										-0.0732804	0.278642	0.161909		-0.0142493	0.171227	0.0528395
									-0.0700284	0.0403207	0.204754		0.0464023	0.14232	0.133108										0.0255262	0.244071	0.0696357		-0.0598128	0.37927	0.110667										-0.00409395	0.244996	0.159663		-0.00562497	0.242006	0.183411
									0.0569218	0.139588	0.201438		0.0466934	-0.000278601	0.285528										0.0146833	0.308026	0.0870431		-0.0793261	0.266809	0.116766										0.0551583	0.257873	0.161874		-0.0402474	0.217332	0.12159
									0.0721595	0.00203594	0.143821		-0.105225	0.183111	0.443612										0.0743944	0.248181	0.0666066		0.00509684	0.256864	0.198442										-0.0809015	0.220557	0.0680548		0.0321611	0.191676	0.0635628
									-0.0873966	0.0981275	0.362468		-0.0896072	0.266367	0.3059										-0.0471545	0.280054	0.0182749		-0.075659	0.164765	0.127544										-0.0124392	0.200186	0.0647763		-0.0487429	0.20088	0.166483
									-0.0967228	0.0770266	0.1314		-0.0213492	0.118401	0.287998										0.071342	0.299188	0.166966		-0.0405331	0.268333	0.0522884										0.0247778	0.225394	0.151813		-0.0368701	0.251977	0.074172
									-0.0792452	0.155799	0.288194		0.0212615	0.00331062	0.280461										0.0152579	0.262597	0.131746		-0.0289492	0.312426	0.0396013										-0.0383398	0.277858	-0.00948263		0.0355282	0.152754	0.167668
									-0.00214042	0.196835	0.465052		-0.136483	0.137164	0.248089										-0.0127931	0.20303	0.147288		0.0148703	0.184901	0.043617										0.0819869	0.313996	0.14156		-0.0485231	0.213462	0.123046
									-0.0581201	0.0855348	0.115429		0.0639234	0.195233	0.215826										-0.0843159	0.285331	0.23136		-0.0248572	0.220556	0.0676274										-0.0423025	0.311521	0.198858		-0.0230733	0.220234	0.120913
									0.099767	0.0147415	0.15882		0.102256	0.0947493	0.165526										0.0448048	0.118883	0.0698811		0.0738807	0.294516	0.151694										0.0796425	0.300317	0.202119		0.005413	0.234028	0.167258
									0.0739202	0.104805	0.258662		-0.103129	0.0231835	0.204015										0.0366002	0.217376	0.0589391		0.0584992	0.328857	0.125553										0.00742753	0.312381	0.103013		0.0462971	0.282956	0.14544
									0.0484396	0.156448	0.276835		-0.168712	0.0385988	0.355086										-0.00782503	0.148498	0.0996372		-0.0494063	0.208625	0.131833										-0.0649406	0.225275	0.104818		0.0119674	0.231217	0.165091
									0.0892517	-0.0114299	0.249796		-0.059621	0.253755	0.395413										-0.0876127	0.209396	0.0569656		0.034564	0.27029	0.125605										0.0533053	0.22255	0.1065		-0.0216281	0.246656	0.105171
									0.0421579	0.0164891	0.225262		0.000190291	0.220156	0.390053										0.0844155	0.209584	0.170571		0.0381849	0.251819	0.159152										0.0371501	0.279117	0.105237		-0.0428342	0.207936	0.0874548
									0.126195	0.0626035	0.209163		0.0551021	0.244816	0.180078										0.00678923	0.104907	0.0502872		0.0213524	0.337979	0.0329287										0.0963419	0.186321	0.125755		0.0836532	0.259077	0.177509
									0.0266594	0.0628255	0.190867		0.125593	0.153642	0.324704										-0.000553315	0.248025	0.0792446		0.0326711	0.265834	0.114434										-0.0362722	0.0847441	0.0844555		0.0642111	0.257737	0.174876
									0.00532041	0.249639	0.366045		-0.198337	0.26549	0.105336										-0.011858	0.156963	0.0148177		-0.055704	0.299983	0.18144										-0.0671969	0.245783	0.107048		-0.00726673	0.294013	0.0704459
									-0.197277	0.232143	0.206229		0.113216	0.0889246	0.221199										-0.101783	0.177863	0.165095		-0.0366029	0.136232	0.10016										0.0638469	0.172954	0.0957213		-0.0228766	0.294038	0.133326
									-0.0595789	0.012525	0.220093		-0.107483	0.13128	0.0263081										0.114525	0.157769	0.0259141		-0.0136825	0.222225	0.122527										-0.0153176	0.274877	0.0197327		0.0195659	0.226389	0.14907
									-0.0462884	0.205533	0.36228		-0.148064	0.208758	0.202597										-0.023008	0.233307	-0.0612849		0.00122363	0.172088	0.104954										0.0996956	0.305103	0.108889		0.0213986	0.279699	0.169439
									0.0539328	0.0982003	0.317038		-0.139805	0.126049	0.358522										0.0872552	0.214795	0.169024		0.0148868	0.272263	0.135853										0.0697759	0.179654	0.127863		-0.0255182	0.259436	0.117788
									-0.0301529	0.221274	0.250855		0.0258882	0.10892	0.178749										0.0249602	0.181433	0.0422617		-0.0162943	0.263214	0.0934977										-0.0111601	0.19664	0.203243		-0.0664311	0.249774	0.164573
									0.0237371	-0.0925685	0.310524		-0.0100125	-0.0231302	0.164548										-0.00640292	0.191108	0.0749291		-0.0210348	0.164471	0.207762										0.0766405	0.31752	0.0793611		0.00209924	0.171835	0.144993
									0.039634	0.166882	0.0776775		0.100285	0.0561164	0.319385										-0.0736989	0.308616	0.0410623		0.0132759	0.249779	0.159406										0.0140863	0.206936	0.141369		0.0755723	0.351505	0.144345
									-0.0691179	0.0372274	0.200285		-0.125384	0.02929	0.291275										-0.0248495	0.246072	0.226199		-0.123631	0.109151	0.0502396										-0.1003	0.296644	0.122349		-0.00468246	0.200164	0.106307
									0.0922652	0.120563	0.418238		-0.207258	0.0641758	0.250753										0.0384009	0.282126	0.074789		0.046232	0.2462	0.188131										0.086629	0.234902	0.122761		0.0627263	0.17423	0.0859461
									-0.0967029	0.221492	0.34527		-0.0145062	-0.0476622	0.309386										-0.107889	0.164903	0.136834		-0.0443561	0.330108	0.178594										-0.0761764	0.276343	0.210772		-0.00327529	0.285295	0.0802142
									-0.202318	0.177824	0.207342		-0.0265456	0.20998	0.166279										-0.0159712	0.252556	0.226114		0.0878466	0.218657	0.11139										-0.0696378	0.338692	0.101556		0.0902828	0.291706	0.137264
									0.04661	0.0733768	0.230389		0.0368755	0.0488979	0.331761										-0.0320698	0.183841	0.122475		0.0316551	0.241086	0.234942										-0.0329641	0.275071	0.179503		-0.0325041	0.291991	0.0719968
									-0.0869653	0.0272507	0.290782		0.0647626	0.123053	0.315583										-0.0547678	0.317512	0.0764094		-0.0712177	0.263469	0.121382										-0.00899985	0.349945	0.164482		-0.0686921	0.275602	0.0810942
									-0.0920947	0.226449	0.309311		0.11087	0.0914681	0.208326										0.0270214	0.250854	0.14897		-0.080703	0.239674	0.0503369										-0.0110405	0.371685	0.122125		0.0198271	0.191517	0.0567495
									-0.158385	0.142884	0.274465		-0.073721	0.0724102	0.199337										-0.00313443	0.335092	0.18126		-0.00909501	0.143956	0.0315204										-0.0366851	0.177277	0.235698		0.0806087	0.290562	0.0919385
									-0.0681462	0.307933	0.279648		0.0984988	0.116874	0.367072										-0.0733312	0.311715	0.0665626		0.00424917	0.128512	0.0632711										0.0665696	0.294144	0.0786244		0.0208625	0.219795	0.146403
									-0.0517512	0.104401	0.422035		-0.00853367	0.188421	0.224777										-0.0456091	0.112648	0.0939494		-0.0453983	0.199445	0.198824										0.0582984	0.300328	0.146476		0.0113764	0.212883	0.218336
									-0.0821496	0.0829031	0.152588		-0.0312286	0.0787374	0.238695										0.0724988	0.23363	0.146286		0.0350361	0.277343	0.15373										0.0330228	0.32537	0.18079		-0.0411361	0.139958	0.125582
									-0.030288	0.14456	0.136591		0.0656828	-0.0168049	0.216004										-0.008111	0.387853	0.053263		-0.068892	0.284614	0.21204										-0.0483158	0.24086	0.0995302		0.0349878	0.313884	0.167593
									-0.00221235	0.0481945	0.311464		0.131122	0.112154	0.235622										-0.016355	0.326745	0.0272597		0.00563537	0.259187	0.126756										-0.00274423	0.322776	0.0648507		-0.0310355	0.282586	0.152299
									-0.0398219	-0.0250396	0.389494		0.0970118	0.166226	0.200463										-0.0163289	0.280751	0.116045		-0.0226673	0.219967	0.109182										-0.0202317	0.208921	0.131269		-0.000705844	0.197193	0.218834
									-0.200666	0.129113	0.313421		-0.0559784	0.14183	0.351221										0.0200034	0.25063	0.0909243		0.101429	0.339629	0.0993099										0.0689808	0.27299	0.131582		-0.0622123	0.322881	0.146458
									0.019124	0.0855577	0.480965		-0.130624	0.195127	0.305889										0.0872722	0.337529	0.113246		0.00962388	0.253956	0.171387										0.0278126	0.260279	0.126425		0.0468536	0.281556	0.0763564
									-0.0534955	0.164081	0.0751934		-0.194476	0.109023	0.232799										0.0834169	0.24375	0.139721		-0.11155	0.301407	0.117584										0.0400367	0.247202	0.0268235		0.00364731	0.25943	0.134895
									-0.0400697	0.113606	0.280294		-0.0528895	0.0765251	0.250813										-0.0675205	0.183779	0.0502542		-0.0574208	0.170858	0.172058										-0.0561516	0.246944	0.124876		0.030401	0.209004	0.107937
									-0.0333471	0.0275099	0.155517		-0.0342228	0.198799	0.37798										0.0359157	0.295132	-0.042763		0.0204979	0.282419	0.136073										0.0473983	0.246926	0.128882		0.0617113	0.213315	0.139489
									0.00162403	0.185579	0.288438		0.010044	0.116752	0.24811										-0.0488912	0.274154	0.127896		-0.0331803	0.230485	0.0622524										-0.0600973	0.27188	0.102129		0.011599	0.336611	0.11609
									-0.0225843	0.180477	0.277295		0.0422074	0.142167	0.269792										-0.180262	0.174714	0.0641614		-0.127368	0.349776	0.169069										0.0610431	0.251714	0.177187		0.0872899	0.280714	0.133405
									-0.0432772	0.0893859	0.396633		-0.0671383	0.0524822	0.152078										-0.0634873	0.203302	0.0932833		0.0248288	0.334216	0.147051										0.0324231	0.236202	0.0725459		-0.0697927	0.238689	0.101454
									0.0325392	0.265681	0.246981		-0.103579	0.0125971	0.204541										-0.0210259	0.358504	0.161318		0.0662586	0.274484	0.00399185										0.0679104	0.215926	0.0896635		-0.00802156	0.169368	0.115775
									-0.109889	0.025459	0.310045		0.0538772	0.116256	0.34298										-0.0309995	0.261294	0.0316115		-0.0877854	0.299148	0.0746943										-0.0149434	0.221164	0.245354		0.0674652	0.208662	0.170758
									-0.0529143	0.24926	0.242605		0.0944267	0.216618	0.205669										-0.04306	0.166286	0.0802344		-0.0364619	0.309431	0.0860138										0.0224083	0.280914	0.0154601		-0.0712337	0.281096	0.0545972
									0.0998621	0.117223	0.35438		0.0412568	0.0928371	0.322609										0.0265269	0.290212	0.0849481		-0.0455174	0.284836	0.190895										0.0743779	0.167093	0.156024		-0.000758652	0.232014	0.15745
									-0.0711879	-0.0901673	0.0888303		-0.0216516	0.199592	0.22572										0.0323934	0.191087	0.0671385		0.0475138	0.333017	0.0980481										-0.0464189	0.296163	0.149213		-0.0464694	0.26804	0.165284
									-0.0400833	0.152319	0.292026		-0.135624	0.152983	0.219958										-0.0395512	0.201634	0.154419		-0.0222301	0.300071	0.123038										-0.0097753	0.264695	0.000185857		0.0469247	0.30037	0.0954397
									-0.0020484	0.186437	0.297028		-0.0463264	0.116038	0.199328										0.00565006	0.297943	0.214683		-0.0690477	0.139024	0.202761										-0.0366152	0.218267	0.209188		-0.0257053	0.163228	0.136971
									-0.0355939	-0.0180147	0.170889		-0.000622712	0.0289316	0.181886										0.0504609	0.266328	-0.0314046		0.0705493	0.282565	0.100274										0.000114727	0.268746	0.134482		-0.0435244	0.205911	0.100924
									0.108212	0.231509	0.217897		0.0878232	0.128137	0.306733										0.102539	0.213279	0.182086		-0.0417796	0.25953	0.101251										-0.0547665	0.206084	0.148105		0.0390211	0.347544	0.141058
									-0.0656249	0.322085	0.319848		0.118019	0.36238	0.280081										-0.0332352	0.367929	0.329056		-0.0513133	0.341633	0.121438										0.0486798	0.175767	0.196669		-0.0415024	0.191084	0.107236
									-0.0159228	0.199788	0.236999		0.0384567	0.134893	0.231182										-0.0554495	0.145401	0.07132		-0.0863629	0.161119	0.152113										-0.0275989	0.292757	0.0874044		0.0596736	0.305829	0.125188
									-0.0585974	0.0433891	0.171729		0.0283785	0.3827	0.144972										-0.0203843	0.412663	0.102797		0.0452987	0.276777	0.171758										0.00951636	0.277329	0.0787485		-0.0891268	0.301199	0.13868
									0.0182572	0.149289	0.128252		0.11831	0.270033	0.270577										0.00544468	0.253782	0.230654		-0.12212	0.282931	0.143911										-0.0240555	0.279851	0.123814		0.0348551	0.243141	0.20117
									-0.00963459	0.15508	0.348483		-0.0548285	0.184473	0.225836										0.0497182	0.236081	0.164291		0.0711007	0.130946	0.204552										0.0447055	0.317692	0.152829		0.0163849	0.292104	0.123498
									0.168678	0.103258	0.313309		0.126384	-0.0166238	0.351736										0.0382937	0.278997	0.16393		-0.0197699	0.30873	0.162658										-0.0597301	0.315852	0.202346		0.0101698	0.18896	0.126523
									-0.173864	-0.00476485	0.413501		-0.0445229	0.11096	0.268007										-0.0235023	0.225847	0.193677		-0.0795687	0.207982	0.218495										0.017058	0.27688	-0.00912781		0.0566004	0.307765	0.101307
									-0.0828602	0.0219026	0.174695		0.0976786	0.190395	0.24264										0.0669292	0.322497	0.0700524		-0.0525981	0.248187	0.0882908										0.0376744	0.261421	-0.00436777		0.00996368	0.284538	0.0688326
									0.0590535	0.104093	0.288337		-0.140064	0.037806	0.166094										0.0262426	0.268833	0.0815592		0.0525665	0.262019	0.106299										0.0366252	0.379582	0.194316		0.112908	0.27019	0.0401606
									0.122444	0.183425	0.184238		0.0518666	0.116486	0.180629										-0.0106874	0.199615	0.319784		-0.042635	0.260042	0.248507										-0.0852991	0.239335	0.0961652		0.02932	0.333733	0.180643
									-0.0189596	0.262345	0.281594		0.157073	0.0266387	0.219168										0.0300715	0.299484	-0.0127245		-0.0599755	0.199201	-0.00710729										0.0508261	0.319288	0.0752737		0.0552857	0.352125	0.059179
									-0.0133936	0.254446	0.285584		-0.0953614	0.245659	0.157842										-0.0450889	0.200048	0.197525		-0.0686597	0.243996	0.263777										-0.0325466	0.236938	0.0165006		-0.0849091	0.256786	-0.00132604
									-0.00333759	0.100947	0.277853		0.0406928	0.168945	0.235602										0.0123056	0.157017	0.074061		0.032793	0.225764	0.13515										-0.0185902	0.208647	0.109523		-0.0756739	0.23843	0.171616
									0.151469	0.158801	0.230956		0.0518178	0.147936	0.357243										0.0601367	0.263837	0.00136636		0.147661	0.385046	0.0801295										-0.0215872	0.353141	0.0980142		0.015045	0.225374	0.078578
									-0.0198472	0.243849	0.183081		0.0541884	0.074717	0.29699										-0.0362342	0.211769	0.0346912		0.0508961	0.424031	0.088352										-0.0854006	0.249571	0.204041		-0.0325376	0.241766	0.078241
									0.137596	0.0813039	0.153832		-0.0010403	0.186177	0.209777										-0.0452581	0.20678	0.11157		0.00216176	0.25197	0.211808										0.0197685	0.13385	0.125899		0.00978115	0.221903	0.105105
									-0.214705	0.12257	0.19313		0.128719	0.0683991	0.329277										0.103857	0.20222	0.0151039		0.00343103	0.177387	0.0890307										-0.0543228	0.287245	0.140317		0.0692601	0.247748	0.20845
									-0.0208308	0.149645	0.397968		0.0592283	0.160735	0.220403										0.122766	0.275924	0.237482		0.0865024	0.405314	0.209781										0.0516153	0.191637	0.153016		0.0843996	0.386497	0.156091
									-0.0233523	0.0202697	0.261545		-0.117197	0.134573	0.226437										-0.0385945	0.2196	0.206007		0.0732719	0.238315	0.151771										-0.063197	0.220821	0.0570784		-0.00477256	0.169632	0.121254
									-0.031548	0.101748	0.375128		0.00561807	0.151224	0.251314										-0.0154832	0.329007	0.0420183		0.0619383	0.194627	0.0509883										0.0148492	0.281492	0.132929		0.0123738	0.147177	0.150764
									0.0403792	0.0364243	0.26692		-0.0919812	0.0981666	0.337031										0.070024	0.232611	0.150543		-0.118691	0.140459	0.196273										-0.00513318	0.201033	0.0782663		-0.0820278	0.247951	0.135307
									-0.155023	0.0245802	0.284401		0.0251629	0.0145838	0.279707										-0.00374882	0.242279	0.159141		-0.087527	0.31604	0.0947015										0.0818963	0.280727	0.149931		-0.00673947	0.239026	0.145924
									0.0111988	0.187902	0.216701		-0.183458	0.254321	0.17186										-0.0374857	0.217078	0.11499		0.0166296	0.274904	0.108422										0.0416354	0.275405	0.106003		0.0439894	0.264715	0.231771
									-0.110586	0.0241588	0.244415		-0.133708	0.161653	0.326709										0.0280753	0.1631	0.210681		-0.117002	0.217442	0.0573752										-0.0839929	0.26081	0.122149		-0.00506285	0.309299	0.123862
									-0.0221256	0.085369	0.252216		-0.0959468	0.150361	0.167472										-0.078714	0.263047	0.117363		-0.0249624	0.177832	0.235562										0.0932491	0.264619	0.191038		0.014465	0.182491	0.145643
									0.215333	0.147969	0.271777		0.0497442	0.0357483	0.311315										0.023609	0.193322	0.171779		0.125344	0.207142	0.213628										0.0306202	0.270918	0.126499		-0.0348357	0.213465	0.0561257
									0.000753831	0.0394381	0.118576		-0.0381006	0.217407	0.118882										-0.0304708	0.199501	0.170167		0.0191439	0.240082	0.184091										-0.00125544	0.308866	0.177075		0.0736665	0.219269	0.131509
									0.0924049	0.0972828	0.293133		0.131529	0.289982	0.243468										0.0748747	0.424593	0.060035		0.0239527	0.218811	0.0560094										-0.0500898	0.267117	0.172444		-0.0342597	0.337842	0.0773606
									0.00369694	0.0566342	0.142417		0.0725982	0.100313	0.247433										-0.138788	0.277871	0.117381		0.0224893	0.173338	0.0178997										-0.0332916	0.225064	0.138285		0.0398817	0.272718	0.124882
									0.0913608	0.158762	0.198604		0.107914	0.0192744	0.347588										-0.0308404	0.229578	0.157913		-0.0485119	0.256864	0.0553809										0.00431892	0.327732	0.159049		0.0599361	0.201589	0.0908803
									-0.0437486	0.145455	0.281177		0.0624157	0.155735	0.314387										-0.0274945	0.334524	0.0949072		-0.118111	0.223377	0.100226										-0.0230553	0.17879	0.0453217		0.0274661	0.25592	0.138621
									-0.00722646	0.0977984	0.211584		-0.0355009	0.150988	0.112153										0.00382907	0.175189	0.169757		0.000527993	0.150969	0.225989										0.0569665	0.256613	0.155236		0.0560749	0.308589	0.135432
									-0.139901	-0.0257307	0.23812		-0.0252815	0.145911	0.29045										0.0878835	0.363452	0.138966		-0.010245	0.341204	0.0775282										0.10467	0.245976	0.117747		-0.0120069	0.317797	0.143596
									0.0217883	0.303689	0.182876		-0.0470065	-0.0339798	0.243802										-0.0553866	0.196307	-0.054811		-0.0656866	0.281447	-0.0367557										0.0535812	0.295051	0.11603		0.0367529	0.280363	0.052439
									0.0139236	0.129525	0.239542		-0.140194	0.227223	0.16494										0.0162639	0.281878	0.100969		-0.0344803	0.144052	0.0378654										-0.0523246	0.240168	0.110843		0.00801945	0.28635	0.115883
									-0.0701565	0.0267388	0.183311		0.0691975	0.195268	0.282227										0.0022755	0.250535	0.150501		0.0441029	0.238544	0.0524889										-0.0404116	0.216866	0.154854		-0.031829	0.275277	0.135711
									0.043085	0.105061	0.220374		0.0793099	0.144287	0.170279										-0.0264426	0.283539	0.177093		-0.106136	0.205201	0.124509										0.00118345	0.171193	0.0929662		0.116725	0.256456	0.10811
									0.0762363	-0.00443798	0.315695		-0.0684556	0.0901423	0.287514										-0.0234713	0.248548	0.0859171		0.0275365	0.282217	0.118516										-0.00732194	0.267433	0.138257		-0.0905687	0.182755	0.183355
									-0.0298976	0.120705	0.158611		-0.0510212	0.19215	0.27751										0.0228927	0.233363	0.0571569		0.0218465	0.314249	0.111352										-0.0164398	0.16591	0.162701		0.0311156	0.300387	0.077968
									-0.0355305	0.195489	0.362579		-0.067653	0.177102	0.17321										-0.0903679	0.187065	0.150171		0.0910614	0.341206	0.118578										0.0458875	0.277413	0.16521		-0.0118919	0.216345	0.146114
									-0.145179	-0.0107022	0.262089		-0.141855	0.222723	0.275355										-0.018528	0.208367	0.186265		-0.0118051	0.227865	0.143794										-0.0322133	0.292181	0.17413		-0.0486388	0.183259	0.0901401
									0.0799572	0.143392	0.254204		0.0678415	0.275122	0.192848										0.037906	0.286951	0.151602		0.00286571	0.368848	0.194618										0.0592215	0.216293	0.101783		0.00113306	0.219849	0.106255
									0.104969	0.0994958	0.295456		0.199812	0.125983	0.212841										0.0663953	0.207251	0.129119		-0.0307368	0.226672	0.105191										-0.0467154	0.286718	0.12909		-0.0326478	0.30026	0.0541976
									0.0589314	0.203733	0.229636		-0.0227331	0.0586082	0.224126										0.0348187	0.354239	0.151545		-0.0146925	0.277747	0.094412										0.044192	0.234375	0.062461		0.0319072	0.289349	0.139664
									-0.0359873	-0.0440875	0.107484		0.0185411	0.214406	0.140821										-0.0999042	0.27793	0.113915		-0.110953	0.208345	0.147802										-0.0907855	0.319463	0.170128		-0.105045	0.240356	0.164504
									-0.0697876	0.105781	0.229014		0.077689	0.241046	0.26753										0.0861095	0.311702	0.0900165		0.103518	0.255793	0.0730033										0.0117663	0.312257	0.098935		0.0169057	0.324785	0.0908478
									0.0278307	0.220971	0.391757		-0.10065	0.174911	0.163677										0.0372332	0.376278	0.113333		0.0215785	0.160812	0.053738										-0.0283572	0.253914	0.137281		0.0201848	0.299721	0.0700395
									-0.00234426	0.26419	-0.025159		0.0895852	0.0547828	0.113701										0.0709143	0.162305	0.179823		0.0847218	0.238845	0.0722034										-0.00572223	0.298562	0.192226		0.106309	0.225563	0.0488808
									0.0604863	0.174294	0.287643		0.00853799	0.220837	0.296138										-0.0244384	0.246493	0.140103		-0.0810185	0.2805	0.197872										-0.0527514	0.280087	0.128245		-0.0441544	0.201605	0.128136
									0.139872	0.125737	0.234474		-0.118353	0.19975	0.144535										-0.108982	0.378431	0.188693		-0.0255339	0.235397	0.152158										-0.0484853	0.239851	0.160715		0.0191229	0.2391	0.0778695
									-0.0622284	0.234941	0.248872		0.220012	-0.0733669	0.231229										0.0346885	0.345893	0.061081		0.0152238	0.364726	0.25636										-0.0348318	0.331239	0.146481		0.0298781	0.14946	0.0909363
									-0.0205454	0.00473719	0.306327		0.000238074	0.155989	0.209096										-0.0334925	0.244984	0.0447223		0.0177228	0.173479	0.0727529										0.0575991	0.275157	0.195557		0.0300768	0.313849	0.0992049
									-0.0515942	0.144078	0.287246		-0.221379	0.134411	0.215221										0.0417363	0.163722	0.219984		-0.0250061	0.263874	0.0758525										0.0865646	0.215321	0.180734		0.0570181	0.192218	0.0537876
									0.0580693	0.110664	0.230188		0.131684	-0.0389335	0.255345										0.0461867	0.286375	0.218242		-0.0243232	0.36653	0.0989499										-0.0600391	0.186919	0.0941542		-0.103668	0.260687	0.13421
									0.0176328	0.14576	0.0134149		-0.0399562	0.152439	0.167597										-0.068193	0.333762	0.104194		0.00303327	0.294323	0.130406										-0.0485312	0.247415	0.133418		0.0186366	0.359088	-0.039615
									-0.0721802	0.116225	0.303137		-0.00322044	0.0834801	0.215233										-0.00695325	0.264724	0.103849		1.0175e-05	0.196764	0.131252										0.0372676	0.320341	0.0597198		0.0608416	0.312929	0.106257
									-0.0255599	0.0883464	0.262982		-0.0149876	0.140345	0.135912										0.0707242	0.277718	0.0403919		0.00198551	0.262255	0.113824										0.0240682	0.282424	0.194558		0.0207142	0.274741	0.106312
									-0.083168	0.0476642	0.2071		-0.0708315	0.0231925	0.188192										0.124901	0.220098	0.109841		-0.000189307	0.264913	0.183297										0.0264263	0.281078	0.167547		-0.0173116	0.16881	0.147161
									0.109623	-0.0799197	0.209152		0.0736674	0.121284	0.27721										0.0340646	0.322153	0.18901		0.0108026	0.286185	0.201555										0.0241182	0.251802	0.132656		-0.0602112	0.209044	0.0595252
									-0.0043344	0.0750222	0.286282		-0.0127706	0.119896	0.259868										-0.0569907	0.285372	0.0803013		-0.0988592	0.24579	0.172788										-0.11039	0.282528	0.157802		-0.0926093	0.17595	0.133377
									-0.0382742	0.0248715	0.215845		0.0726552	0.184023	0.091961										0.0474797	0.300007	0.148692		-0.0817495	0.17935	0.175349										0.0277273	0.238153	0.180528		0.122744	0.271931	0.196528
									-0.0892767	0.205993	0.217753		0.0108694	0.0236254	0.228014										-0.0531649	0.289787	0.170103		0.0756133	0.164478	0.178941										0.00253067	0.197468	0.215167		-0.0548798	0.179461	0.182125
									-0.14203	0.0857828	0.281953		0.0844302	0.156228	0.269055										-0.000996823	0.301946	0.101768		0.0756654	0.302347	0.128412										0.0897295	0.265498	0.0830344		0.0761268	0.183709	0.180267
									-0.115153	0.247301	0.164497		0.044644	0.228677	0.376816										-0.0198557	0.276139	0.141309		-0.0466133	0.290164	0.159303										-0.00822007	0.224821	0.0911068		0.0555005	0.201394	0.169023
									-0.0307499	0.1759	0.0514157		-0.0982854	0.169622	0.14159										0.00499664	0.182547	0.113402		0.0291408	0.385338	0.0740702										-0.0282534	0.178234	0.183167		-0.00346844	0.1732	0.0795279
									0.195955	0.155271	0.339415		0.0373995	0.15758	0.233072										0.0284832	0.185123	0.0716047		0.0182619	0.144588	0.182307										-0.0307074	0.288687	0.133566		-0.00975286	0.29346	0.146075
									-0.00371708	0.128843	0.370118		0.129527	0.333863	0.319948										-0.00681926	0.321027	0.17755		-0.00882528	0.223535	0.229278										0.0354763	0.261691	0.143235		-0.0117311	0.279558	0.0505862
									-0.0541981	0.162376	0.311131		-0.0143223	0.09033	0.207998										-0.0670369	0.142683	0.0824576		0.0970506	0.206725	0.237479										-0.0107156	0.186429	0.113326		0.0639138	0.260315	0.156923
									-0.00532729	0.229202	0.294087		-0.116408	0.168822	0.176917										0.0562414	0.265805	0.0881734		-0.057615	0.325542	0.169807										0.110015	0.295704	0.0621696		0.0135387	0.210003	0.126054
									0.0337118	0.11244	0.419528		0.156522	0.1337	0.0830846										-0.0109891	0.112472	0.167643		0.018836	0.253789	0.0696178										-0.125083	0.161424	0.0635693		-0.0622644	0.206338	0.0715284
									0.0817651	0.103716	0.145321		0.140027	-0.0633796	0.197257										-0.0461498	0.187847	0.0673323		0.0360871	0.251093	0.155595										0.020357	0.267771	0.137935		0.00206665	0.239132	0.0835738
									-0.0221433	0.222645	0.280602		0.0286669	-0.00410828	0.196693										-0.0224768	0.348373	0.0552777		0.0221606	0.318713	0.232185										0.021377	0.231685	0.138442		0.00342769	0.283898	0.065647
									-0.0956378	0.0414736	0.228324		0.0272004	0.285974	0.287051										-0.00778804	0.301962	0.231155		0.0530655	0.27118	0.0551022										-0.0438535	0.261258	0.0326111		0.100903	0.224737	0.0396337
									0.0971501	0.062935	0.235565		-0.0410665	0.106263	0.366974										0.107799	0.264801	0.122412		-0.0745699	0.278749	0.179672										-0.0272455	0.267582	0.194743		-0.00599989	0.323471	0.132096
									0.0681075	-0.00953686	0.201611		-0.0441821	0.165966	0.175023										-0.0530749	0.206124	0.155843		-0.0157398	0.322314	0.14795										-0.0657139	0.293885	0.258603		-0.0912586	0.234095	0.0163154
									0.199878	0.20016	0.360995		-0.0639362	0.142087	0.123887										-0.0377178	0.30221	0.0541081		0.137778	0.291144	0.113584										-0.0317395	0.213292	0.146982		-0.0362534	0.234941	0.103575
									-0.0100104	0.0840497	0.263508		-0.0212769	0.119784	0.342126										0.06833	0.171136	0.115035		0.00510683	0.258196	0.273521										-0.0161136	0.242873	0.121181		-0.0441125	0.225595	0.192956
									0.0694546	0.196034	0.197511		0.00152163	0.0413126	0.116032										0.0165798	0.285058	0.101587		0.0369879	0.270859	0.00672561										0.0129601	0.215079	0.0527158		-0.000921113	0.257018	0.146039
									-0.133294	-0.0177731	0.177825		0.11292	0.156611	0.388852										-0.126412	0.173933	0.161995		0.131172	0.191589	0.0451022										-0.0327138	0.243903	0.160563		0.0173291	0.312105	0.257383
									0.0321588	0.0200734	0.23652		0.0626959	0.11914	0.316316										-0.0921684	0.346962	0.167629		-0.0779669	0.283265	0.136166										-0.0200406	0.305945	0.0771543		-0.074457	0.264059	0.122608
									0.0115392	0.054689	0.220941		0.240897	0.255634	0.243407										0.0178574	0.248257	0.0831683		-0.041201	0.206694	0.191088										0.0404659	0.177036	0.0613194		-0.0244668	0.300422	0.0973125
									-0.124311	0.122793	0.297551		0.0883315	0.150918	0.167868										-0.0715472	0.304566	0.0829772		-0.0418823	0.171804	0.162995										0.0322706	0.245845	-0.0120983		-0.0325622	0.214727	0.109513
									0.00887965	0.18098	0.172193		0.178214	0.0581708	0.315466										-0.00553139	0.290696	0.149892		0.00472833	0.161627	0.0977064										-0.0247648	0.212805	0.161468		0.0110901	0.214291	0.148409
									0.0961454	0.162526	0.293111		-0.0661597	0.12914	0.330709										-0.0937163	0.195572	0.115345		-0.00732608	0.272494	-0.00863465										0.00216582	0.313676	0.19658		-0.0268144	0.176823	0.100847
									0.0188666	0.154977	0.442782		0.00100188	0.108532	0.228258										-0.0866755	0.235385	0.188752		0.0989257	0.305396	0.114946										-0.0771661	0.325365	0.106638		0.113996	0.232597	0.0312903
									-0.075697	0.0743956	0.323089		-0.0304449	0.142082	0.234103										-0.0761174	0.317988	0.0632531		-0.0228429	0.235534	0.186722										-0.00578718	0.273518	0.184466		-0.0207124	0.222597	0.156536
									-0.0326774	0.189271	0.331651		-0.0638394	0.098351	0.370411										-0.112624	0.18383	0.194879		0.0287125	0.328251	0.104594										0.0705572	0.17009	0.142993		-0.0409814	0.292383	0.133077
									-0.0551092	0.162561	0.26971		0.0232966	0.174602	0.168801										-0.0388555	0.161709	0.117456		-0.0014876	0.270791	0.0477918										0.067471	0.217271	0.0526656		-0.0113791	0.261991	0.0523026
									0.00294086	0.196017	0.391078		-0.116613	0.237006	0.211963										-0.0632799	0.239109	0.0515783		0.0648223	0.259997	0.120141										0.0765437	0.190746	0.141876		-0.0557684	0.309164	0.238595
									0.0134462	0.111751	0.298737		-0.00944898	0.163998	0.257529										0.0907152	0.338417	0.127695		0.0163503	0.147154	0.0647563										0.0025476	0.222222	0.191482		0.106085	0.354357	0.123998
									-0.079984	0.109916	0.321751		0.0654777	0.125925	0.176326										0.0276513	0.398188	0.123623		0.002254	0.339685	-0.0169878										-0.0313899	0.171873	0.154574		-0.0547227	0.215538	0.155477
									0.0925597	0.269919	0.253213		0.0441521	0.209223	0.35481										0.020491	0.314021	0.110096		0.0517709	0.318228	0.18194										-0.0386482	0.242494	0.201883		-0.0312407	0.203039	0.123364
									-0.146919	0.105812	0.259363		0.0904573	0.213231	0.281166										0.0492479	0.261281	0.119505		-0.0134914	0.173415	0.0625636										0.0908793	0.249742	0.149711		-0.110703	0.313204	0.164892
									-0.0111405	0.15713	0.238893		0.0481242	0.0966501	0.206363										-0.0910854	0.244091	0.124916		0.176463	0.218944	0.189626										0.0719185	0.305487	0.0820429		0.00478463	0.271693	0.170447
									0.0635423	0.0444207	0.315987		0.121333	0.0532343	0.229571										-0.046612	0.151798	0.186343		0.0539315	0.229383	0.160818										0.00406484	0.220627	0.193266		-0.144115	0.175381	0.158724
									-0.0221426	0.164014	0.223582		0.0297869	0.182608	0.225267										0.0337845	0.188517	0.131864		0.0478249	0.34947	0.118639										-0.0184724	0.328223	0.115061		-0.0213312	0.252263	0.12938
									-0.00107599	-0.0113714	0.189068		0.182256	-0.0393532	0.238307										0.0727124	0.231071	0.256499		0.00556616	0.348554	0.0199466										-0.089258	0.153141	0.0787178		0.123096	0.271948	0.0877731
									-0.0848762	0.21815	0.289105		-0.0300336	0.0793514	0.213934										-0.151854	0.281741	0.109817		0.0365838	0.237383	0.0814952										-0.0671419	0.258293	0.0687216		-0.0696827	0.211783	0.118196
									-0.132638	0.120288	0.322923		-0.0504268	0.248495	0.157372										0.084802	0.216253	0.165195		-0.0401418	0.307368	0.0874394										-0.0538736	0.167426	0.158673		0.000312442	0.347307	0.113719
									0.159683	0.1382	0.371824		-0.0453655	0.193383	0.253409										0.112363	0.23316	0.10268		0.0681235	0.305519	0.172095										-0.0145651	0.302354	0.0873594		-0.0923263	0.262379	0.150933
									0.0265806	-0.0509069	0.295165		0.0573565	0.174908	0.104618										-0.0503303	0.193876	0.134718		-0.0816235	0.16954	0.201652										-0.0347159	0.335104	0.128699		-0.0229278	0.26209	0.182606
									-0.0782759	0.0942835	0.208902		0.0389875	0.187891	0.333279										0.0511684	0.307592	0.106955		0.0178054	0.20317	0.119059										-0.00273639	0.227792	0.151824		-0.048602	0.225134	0.195821
									-0.082239	0.336067	0.22271		0.150159	0.202967	0.243757										0.0470459	0.195693	0.151251		-0.0866334	0.322049	0.139451										0.0288775	0.298338	0.164154		-0.0526142	0.256586	0.182943
									-0.108303	0.0561381	0.243906		-0.09368	0.357118	0.220133										0.0291609	0.266552	0.0664108		-0.0481117	0.240993	0.0493502										0.0200853	0.203981	0.175158		-0.0144616	0.199713	0.181231
									0.105318	0.252296	0.346211		-0.0940414	0.172964	0.151589										0.110835	0.227766	0.189981		-0.0570759	0.263	0.10283										-0.025312	0.282817	0.19026		-0.00802496	0.26993	0.0599574
									-0.040082	0.247822	0.269334		0.106796	0.1713	0.167231										0.0699007	0.318335	0.0594523		0.00276473	0.322367	0.194252										-0.0486255	0.312878	0.274014		-0.00535342	0.205667	0.17301
									-0.0339972	0.194081	0.175275		0.0293912	0.0219537	0.297188										-0.142405	0.282649	0.248697		-0.0277341	0.256465	0.167651										-0.0156889	0.294354	0.122886		0.0942138	0.255009	0.143401
									-0.0406634	0.234901	0.276462		0.0229524	0.165473	0.12768										0.0502386	0.158283	0.115967		0.0338681	0.325868	0.0241113										-0.0373172	0.264292	0.152101		-0.0940961	0.205666	0.0723974
									-0.140325	0.177688	0.184438		-0.0478131	0.152575	0.425077										-0.0509689	0.287114	0.111462		0.0574249	0.271564	0.00342624										0.00439888	0.256681	0.106078		-0.027455	0.282078	0.232471
									0.0755303	0.0850873	0.279932		0.179972	0.0596659	0.207375										0.0218502	0.308584	0.0643488		0.0653399	0.240517	0.155272										0.00075075	0.182182	0.0666391		0.0395812	0.252436	0.134883
									0.0205484	0.161927	0.402057		0.0519816	0.091826	0.233087										-0.0234137	0.194159	0.175312		-0.0296941	0.27106	0.046252										0.0102443	0.215977	0.0931498		0.0655167	0.200782	0.0916683
									0.00262345	0.178705	0.178258		0.0118804	0.131052	0.335675										0.0766613	0.308924	0.140302		0.08046	0.275405	0.183761										-0.0957278	0.107295	0.170945		-0.0119528	0.297476	0.109771
									0.0588827	0.184592	0.14168		0.0552046	0.0965072	0.20342										0.0303655	0.279033	0.0645355		0.000720247	0.297977	0.146988										0.0391191	0.21988	0.122299		-0.00308707	0.236872	0.0560977
									-0.103546	0.156415	0.279705		0.210543	0.126056	0.25142										-0.0565676	0.230043	0.0896875		-0.0474437	0.238296	0.142963										-0.00845988	0.152133	0.132764		0.0713792	0.243301	0.0943097
									-0.016432	0.18467	0.275979		0.00142889	0.111064	0.159445										-0.00669166	0.200941	0.15662		-0.0307661	0.364478	0.0983148										-0.018314	0.256313	0.0204537		0.0686073	0.215152	0.133698
									0.0304615	0.234531	0.322858		0.0853711	0.22013	0.177159										0.0135841	0.328806	0.17797		-0.0195055	0.138859	0.102869										-0.0726962	0.311636	0.187531		-0.0169884	0.22352	0.157211
									0.145714	0.155544	0.194418		0.0599725	0.0941353	0.287033										-0.00590814	0.295366	0.214389		-0.0906152	0.225232	0.155909										-0.1285	0.20096	0.0312023		0.0259605	0.28518	0.107861
									-0.0174739	0.129183	0.269137		0.0695774	-0.00554539	0.241183										0.0698415	0.188864	0.22749		0.113843	0.154933	0.142451										-0.0445235	0.20953	0.147929		-0.00721077	0.287952	0.19815
									0.0640667	0.0237227	0.371033		0.0933251	0.33616	0.236874										0.0670455	0.198331	0.139353		0.0262188	0.299449	0.0507211										0.0349572	0.230663	0.140958		0.0680553	0.246413	0.195663
									0.100629	0.0877725	0.293482		-0.0713132	0.175003	0.23598										-0.052045	0.192603	0.234993		-0.0438425	0.130878	0.167049										0.0087494	0.156564	0.229687		0.0260561	0.193123	0.143321
									-0.0131231	0.182378	0.425851		-0.0359249	0.00922658	0.227684										-0.0712727	0.224658	0.132749		0.108068	0.216649	0.142128										0.0362687	0.293782	0.179219		0.0645262	0.194354	0.105264
									0.062857	0.199824	0.246882		-0.0792604	0.166414	0.0965673										0.00446254	0.129978	0.181435		0.0418914	0.20311	0.140873										0.00804071	0.291417	0.167353		-0.0447021	0.200771	0.11901
									0.0515874	0.0257406	0.276457		0.086009	-0.00054977	0.140284										-0.0366502	0.247501	0.162078		0.00888441	0.244383	0.123916										-0.0503127	0.340744	0.111747		0.0603408	0.187062	0.057332
									0.0328973	0.00624959	0.0933524		0.203272	0.191208	0.154448										-0.000438816	0.344039	0.137543		-0.0120206	0.363533	0.0739094										0.00216616	0.231535	0.189034		0.0245315	0.246365	0.135442
									0.0682445	0.047281	0.35501		0.0332398	0.0918836	0.280023										0.0470232	0.210684	0.0605711		0.0875092	0.215579	0.0633223										-0.08258	0.301235	0.146376		-0.0217858	0.249845	0.19656
									0.0604463	0.183061	0.219367		0.0791033	0.057303	0.183889										-0.102209	0.220663	0.2261		0.0132615	0.369683	0.220565										-0.0405031	0.318724	0.192722		0.0743696	0.294005	0.152471
									0.0822327	0.204873	0.195568		0.0491078	0.205702	0.147161										0.0398803	0.193067	0.170463		-0.117272	0.208872	0.0715579										-0.102233	0.288147	0.129865		-0.0806721	0.295154	0.090626
									-0.00342182	0.12546	0.27179		-0.0240186	0.125943	0.184997										0.0529404	0.261291	0.197859		0.138827	0.277999	0.096209										0.00391181	0.263907	0.156078		0.0168366	0.310019	0.0759581
									0.00649539	0.115244	0.0328754		-0.0127338	0.126294	0.0909131										-0.064785	0.222494	0.110645		-0.0992325	0.293253	0.181472										-0.0950979	0.189943	0.102608		-0.0200672	0.325099	0.0457567
									0.169807	0.205179	0.327741		-0.0299515	0.108914	0.205288										0.0361558	0.252433	0.0792059		-0.128568	0.29474	0.0913133										-0.00493342	0.204287	0.167453		0.00816854	0.257547	0.124094
									-0.154173	0.208647	0.1837		-0.0186161	0.096708	0.27848										-0.0619672	0.236096	0.117874		-0.0386215	0.227712	0.0914303										0.0615642	0.291681	0.14235		0.0482255	0.307727	0.14418
									0.03568	0.209773	0.317074		-0.089924	0.171048	0.0942528										-0.0313506	0.200756	0.125222		0.0441435	0.197648	0.147089										0.0446451	0.287409	0.115545		-0.0134219	0.288928	0.102568
									0.140273	0.114331	0.342678		-0.0144063	0.0793601	0.26893										0.0886472	0.234622	0.161918		-0.00656814	0.252284	0.0756051										-0.0030186	0.251291	0.114803		-0.106386	0.276884	0.104325
									0.0810337	0.181482	0.254663		-0.106954	0.0808914	0.368254										-0.102312	0.222292	0.125779		0.0151921	0.272191	0.161169										0.0142781	0.208877	0.111758		-0.13527	0.150524	0.192615
									0.0334991	0.191412	0.251397		-0.0693654	0.040474	0.273198										0.0705885	0.238037	0.0653865		-0.0808926	0.298347	0.155245										0.0636739	0.175686	0.0968089		0.0559088	0.240305	0.196521
									0.00870647	0.140463	0.284132		0.08305	0.122316	0.21299										0.0267255	0.14959	0.0631356		0.0692811	0.2735	0.154724										-0.0234819	0.170486	0.0317093		-0.0477716	0.293878	0.138682
									0.170256	0.177302	0.207075		0.0653214	0.185819	0.285513										0.0638343	0.34162	-0.0129531		0.0837578	0.199112	0.0522381										0.0487367	0.220921	0.205503		0.00219491	0.244495	0.155346
									0.0706988	0.0748798	0.263382		-0.0655924	0.107533	0.370834										0.0178631	0.23494	0.0802375		0.00180008	0.281183	0.157082										-0.0213503	0.33897	0.0451811		0.0702113	0.310223	0.157402
									0.0331545	0.18863	0.330022		0.0225938	0.0279229	0.0738586										-0.0123022	0.166436	0.0775242		-0.112965	0.261224	0.22571										0.0401176	0.252265	0.085779		0.00117561	0.245231	0.142014
									0.0960105	0.261129	0.299623		0.0727109	0.118231	0.313905										-0.0532098	0.28587	0.166087		0.0272825	0.239243	0.0406572										0.0233664	0.175915	0.13682		-0.0551438	0.231206	0.0622224
									0.0720687	0.373007	0.249688		-0.0393574	0.00478998	0.358536										-0.00622083	0.241014	0.209544		-0.00735279	0.225774	0.209984										0.0487955	0.144371	0.162674		-0.0881907	0.27995	0.233572
									-0.0250013	0.22117	0.163934		0.106064	0.0432248	0.258145										0.0344319	0.244639	0.0926836		-0.107509	0.175218	0.107535										-0.0318506	0.206446	0.109766		0.0149573	0.194523	0.11892
									0.0368945	0.149596	0.325639		-0.119318	0.20731	0.221536										0.0724684	0.194753	0.0891389		0.121898	0.171539	0.168867										0.0464083	0.287385	0.15861		0.0186123	0.311597	0.196886
									0.0380095	0.0821413	0.181472		0.0898386	0.139907	0.30715										-0.0791276	0.244891	0.139106		-0.097094	0.254579	0.136332										0.0814755	0.273203	0.157972		-0.0161038	0.232178	0.0993022
									-0.000561853	0.122665	0.203691		-0.0979749	0.304643	0.292228										-0.026734	0.213627	0.0672158		-0.0147412	0.230254	0.00315935										0.0297868	0.192168	0.0678399		-0.0137805	0.257427	0.103059
									-0.151048	0.191982	0.19354		0.147983	0.199543	0.0878912										0.0397653	0.24895	0.130742		0.028525	0.272452	0.245289										-0.0321521	0.30148	0.142427		0.01535	0.110955	0.0807741
									0.216472	0.437487	0.289868		0.107859	0.0837859	0.164783										-0.0488691	0.286188	0.120427		0.0128187	0.197056	0.238907										-0.0486153	0.228396	0.171527		0.0848342	0.226387	0.0501725
									0.0555017	0.0812245	0.257812		-0.081605	0.11312	0.217888										0.0552337	0.193374	0.15453		0.00752799	0.232683	0.000866672										-0.00723018	0.253568	0.123416		-0.0288665	0.226813	0.11512
									-0.131963	0.350206	0.319136		-0.0629538	0.0848099	0.162325										-0.0306287	0.272561	0.141807		0.00258208	0.251259	0.0929664										0.0257168	0.296694	0.0852039		0.0262213	0.237905	0.161351
									-0.0822114	0.191649	0.225799		0.108438	0.166038	0.350963										-0.0938401	0.32938	0.144523		0.0628749	0.281434	0.134257										-0.0305542	0.29788	0.123253		-0.0313064	0.248339	0.206242
									-0.0991066	0.175116	0.145942		-0.132275	0.138265	0.218176										0.0258181	0.287169	0.0515541		0.0509477	0.300442	0.132826										-0.0175631	0.253066	0.184917		0.0394613	0.251593	0.0987889
									-0.105688	-0.0017069	0.403969		-0.0889889	0.270879	0.335397										0.090787	0.287536	0.0346887		-0.0445532	0.191534	0.163856										0.0829589	0.256514	0.176778		-0.0154943	0.280118	0.142524
									-0.0363419	-0.0328318	0.205486		-0.0754853	0.0675075	0.297222										0.0307829	0.253517	0.110086		0.140469	0.214112	0.0967983										0.0510097	0.270338	0.192347		0.035931	0.31837	0.097768
									-0.0796279	0.232848	0.141137		0.0195922	0.0943186	0.331443										-0.124943	0.152754	0.083494		0.0277301	0.287625	0.203873										0.0499717	0.266226	0.104975		0.0313939	0.319751	0.143629
									0.0663268	0.151392	0.279504		-0.0102831	0.0604796	0.324308										-0.0421111	0.197207	0.164206		0.0370481	0.300263	0.0951808										0.000591339	0.252205	0.0399032		-0.0685844	0.145968	0.0845942
									0.16842	0.168623	0.26289		0.160646	0.0772473	0.18093										0.0551788	0.232563	0.151441		0.0404367	0.366157	0.118534										0.0299568	0.31915	0.0275076		-0.0217661	0.270349	0.0864838
									-0.00797342	0.0722405	0.293348		0.0143369	0.0854081	0.288712										-0.0832893	0.356267	0.192214		0.00626609	0.26819	0.136631										-0.0125451	0.179768	0.105579		-0.00245405	0.25955	0.163015
									0.0859493	0.269476	0.219597		-0.0555783	-0.0506504	0.382639										0.075076	0.267909	0.125624		-0.0359693	0.357705	0.130172										-0.0813506	0.215032	0.217574		0.0650517	0.29273	0.106559
									-0.0700013	0.0712887	0.334819		-0.0186922	0.0529904	0.329873										-0.10313	0.350754	0.203834		-0.02413	0.238792	0.20507										-0.0917465	0.244789	0.0732231		-0.0530412	0.260903	0.0555797
									-0.138326	0.202691	0.332083		0.115861	0.14053	0.346933										0.0347209	0.165628	0.0668025		0.031591	0.224763	0.170383										0.0434522	0.244008	0.038035		0.0419784	0.163189	0.15661
									-0.085458	-0.019987	0.438942		-0.199456	0.236574	0.20573										0.0159104	0.288044	0.164147		0.0810834	0.241816	0.0925842										0.00164878	0.319812	0.101806		0.0560819	0.284628	0.173128
									-0.0553135	0.0746647	0.121426		-0.0516253	0.119193	0.208527										0.111456	0.25652	0.214279		0.0208583	0.142888	0.0676599										-0.00671064	0.210238	0.118968		-0.0514061	0.197031	0.0956545
									-0.22592	0.290373	0.22919		-0.0424895	0.246214	0.386091										-0.109713	0.257708	0.0911278		0.0087577	0.180835	0.115434										-0.0147925	0.248233	0.163585		0.00654975	0.284296	0.127337
									0.0196065	0.130314	0.227276		-0.129791	0.144951	0.360102										0.0541077	0.217863	0.112373		-0.00226427	0.209807	0.110417										-0.0846065	0.361492	0.201854		0.0383099	0.29976	0.0528812
									0.142705	0.206743	0.480975		-0.0143499	0.232702	0.223761										0.0302248	0.242458	0.220353		-0.0160276	0.246953	0.252414										-0.0724015	0.341943	0.101592		-0.0339831	0.208258	0.0626013
									0.0686498	0.288675	0.225487		0.187365	0.0409776	0.39465										0.054722	0.208564	0.13156		-0.0263678	0.166352	0.00916304										-0.107173	0.24396	0.200837		0.0295297	0.235525	0.0622866
									-0.0810688	0.0918526	0.235473		0.0381298	0.119673	0.0658375										-0.0280591	0.193778	0.169477		-0.0281527	0.152025	0.122895										0.0453639	0.293339	0.0580354		-0.0251182	0.23444	0.0912525
									0.0510267	0.227361	0.249245		0.0207332	0.112117	0.121144										0.0385939	0.145207	0.145433		-0.134945	0.277559	0.075115										0.00219787	0.243289	0.062132		-0.104281	0.265171	0.115127
									0.0136737	-0.0787882	0.096682		0.0532483	0.132661	0.235691										0.0117178	0.293944	0.088636		-0.083726	0.28205	0.0924201										0.0511364	0.196569	0.0735724		0.0199882	0.310151	0.0995555
									0.201205	-0.00241808	0.382529		0.00176342	0.0990197	0.232882										-0.101143	0.35225	0.122637		0.00500234	0.233341	0.104197										0.0495428	0.171094	0.155703		-0.0181958	0.331898	0.0619841
									0.123737	0.0667813	0.269734		-0.0932275	0.189144	0.100061										-0.0913356	0.259377	0.132051		-0.0390351	0.293506	0.092506										0.0491438	0.266201	0.195837		0.0307902	0.325789	0.0890943
									0.146079	-0.0601412	0.234845		-0.0075722	0.21598	0.33322										-0.0320326	0.251801	0.191321		0.0737659	0.379582	0.108491										0.0562297	0.205015	0.0875625		0.116764	0.220524	0.150239
									-0.0336459	0.109677	0.304039		-0.0237979	0.00794109	0.458233										0.0604744	0.318812	0.0996942		0.0679622	0.260938	0.114966										-0.0242011	0.253096	0.0697135		0.0109147	0.24445	0.116474
									-0.00483502	0.0352532	0.438961		-0.17885	0.224936	0.414799										-0.0203816	0.239135	0.0218867		-0.0393887	0.27185	0.09011										-0.0431045	0.236575	0.0483642		0.0158847	0.196829	0.11678
									-0.0143646	0.118588	0.304753		0.0109801	0.0936089	0.333342										-0.0307859	0.259098	0.0181089		0.0305157	0.201396	0.0471939										0.049826	0.238666	0.159514		-0.15065	0.263974	0.101707
									0.0320467	0.205332	0.162556		-0.0337451	0.124725	0.398895										0.085607	0.385339	0.117175		-0.0402987	0.343313	0.176447										-0.0217102	0.229008	0.191756		0.0355822	0.172692	0.206671
									-0.0348841	0.105799	0.32673		0.0524847	0.138025	0.162391										0.00498802	0.360965	0.150442		0.00778832	0.208107	0.113846										0.0276307	0.27047	0.124366		-0.0394063	0.180817	0.144017
									-0.125505	0.166818	0.213171		0.0655905	0.00103663	0.333151										-0.128297	0.361138	0.192516		0.0174158	0.239995	0.209794										-0.0406346	0.293264	0.121772		0.0362038	0.213977	0.118348
									0.0300572	0.144671	0.309505		0.1998	0.137824	0.130931										-0.00823101	0.326808	-0.0174754		0.0361465	0.258685	0.0095191										0.083914	0.25645	0.144526		0.111356	0.183022	0.140916
									0.0155767	0.000763301	0.0915466		0.0990277	-0.0436736	0.141012										0.0221284	0.326494	0.232177		-0.0516674	0.33853	0.149051										-0.0129132	0.191126	0.152164		-0.00889716	0.244561	0.092065
									0.118386	0.118795	0.347179		0.0445116	0.0693697	0.055636										-0.0301148	0.272741	0.256626		-0.0496462	0.226085	0.114319										-0.0665076	0.230802	0.140554		0.00963423	0.219337	0.122957
									-0.0246253	0.246588	0.413432		0.02177	0.164777	0.174465										0.16336	0.221546	0.164409		-0.0669942	0.231056	0.0600632										-0.0723006	0.247326	0.202708		0.0506385	0.221742	0.151965
									0.01896	0.215229	0.267614		-0.106146	0.0763136	0.0843125										0.0178132	0.23597	0.147373		-0.0754039	0.249339	0.0690646										-0.0179171	0.332972	0.131524		0.0498999	0.28539	0.143038
									-0.196971	0.197336	0.118425		-0.057923	0.137358	0.191443										-0.0302642	0.220069	0.177713		-0.0292203	0.265742	0.171719										-0.00207121	0.249747	0.140807		0.0166161	0.172446	0.203454
									0.0104778	0.198731	0.205071		0.00857673	-0.0390533	0.242913										-0.129024	0.296861	0.170392		0.0985078	0.264949	0.117641										0.0322838	0.194606	0.128064		0.0432156	0.293993	0.0530245
									-0.102921	-0.0263602	0.32592		0.0704601	0.0614872	0.16463										-0.0950883	0.12723	0.15623		0.152811	0.273235	0.0723436										0.0898743	0.279758	0.138457		-0.10848	0.304981	0.128997
									0.140899	0.0173365	0.255946		0.113035	0.139795	0.341248										0.00558643	0.256654	0.0972605		-0.0284728	0.260414	-0.00718916										0.0267729	0.251354	0.234345		0.0520236	0.200462	0.119468
									0.0169245	0.141186	0.325738		0.0235289	0.19476	0.251348										-0.0125355	0.236039	0.139595		-0.0322063	0.376722	0.201578										-0.0190392	0.229403	0.184013		-0.054776	0.153434	0.158041
									0.0821246	0.176879	0.411741		-0.0452449	0.0916338	0.193391										-0.000122088	0.191083	0.178397		-0.00897437	0.299422	0.136404										-0.0721617	0.269856	0.123839		-0.0227503	0.232547	0.0953096
									0.059176	0.202189	0.345489		-0.0878593	0.0904939	0.122662										0.0517576	0.224319	0.111291		0.0783984	0.20485	0.159107										-0.0702832	0.233048	0.154878		0.0964033	0.241535	0.216302
									-0.00170661	0.14252	0.187647		0.0143114	0.156887	0.244975										0.0666658	0.308612	0.0846284		-0.005863	0.211318	0.163921										0.0136905	0.299072	0.152513		0.00491034	0.242567	0.0994474
									-0.0992212	0.0497249	0.461458		0.027374	0.161942	0.178466										0.0246457	0.252076	0.174307		-0.0810159	0.297016	0.0789684										0.114771	0.301587	0.0357602		-0.0247435	0.263574	0.101539
									-0.00863407	0.209647	0.318569		-0.0161623	0.107909	0.192763										-0.0326396	0.237298	0.0986376		0.0248561	0.240728	0.152716										-0.0604381	0.305339	0.0826363		-0.029049	0.261796	0.149806
									-0.11678	0.14368	0.3573		0.0477205	0.152149	0.236422										0.043416	0.271451	0.0371321		-0.0290225	0.274883	0.192041										0.00198901	0.164501	0.205118		0.0443129	0.220932	0.13865
									-0.0359329	0.126004	0.257424		0.0660318	0.180439	0.378339										-0.00261986	0.255519	0.134358		-0.0202642	0.308066	0.0501346										0.0466638	0.322437	0.143105		0.12376	0.279257	0.189296
									0.014349	-0.0472657	0.374894		0.085785	0.345958	0.289788										0.0148313	0.245309	0.240952		-0.14836	0.268905	0.130995										0.0383535	0.189296	0.081913		-0.0550698	0.13209	0.155824
									0.105846	0.121443	0.278673		0.166505	0.0727855	0.183531										-0.04728	0.360934	0.177607		0.156942	0.20355	0.106855										0.0374944	0.227008	0.0311077		0.055521	0.173071	0.0839553
									0.107835	0.237744	0.23203		0.160415	0.320171	0.405482										0.000187528	0.227658	0.102879		0.021087	0.272661	0.101308										-0.0733406	0.247306	0.144527		-0.0787305	0.163459	0.0861411
									-0.0317276	0.051492	0.104424		-0.0262396	0.178519	0.235734										0.14536	0.207763	0.140586		0.0393691	0.251605	0.133506										-0.064736	0.163816	0.146806		-0.140328	0.176761	0.11206
									0.00417924	-0.0143497	0.347849		0.0198189	0.0368315	0.275436										0.0858855	0.28303	0.0638613		0.0405411	0.228983	0.103527										-0.00987977	0.213258	0.131297		0.0281218	0.287779	0.105887
									-0.119917	0.127158	0.192366		0.0652138	0.0626507	0.140606										0.00960849	0.230195	0.160875		0.0852892	0.187375	0.0920753										-0.0156495	0.264065	0.175917		-0.00280105	0.114411	0.116554
									0.0794373	0.0602551	0.356633		0.122773	0.291275	0.213664										-0.0933284	0.318444	0.117303		0.0340419	0.291212	0.0405955										0.0892266	0.316954	0.105649		0.000345043	0.220969	0.0762182
									0.110111	0.186464	0.325269		-0.129976	0.196902	0.367112										-0.0147435	0.29301	0.0416185		0.000638228	0.165348	0.106987										-0.0537793	0.196627	0.15922		-0.0399379	0.209522	0.0985657
									-0.0599199	0.159638	0.0859366		0.0696403	0.20368	0.0570828										0.00948676	0.214225	0.0363344		-0.0113312	0.228765	0.195507										-0.0165219	0.272485	0.190108		0.0964739	0.201271	0.143493
									0.120157	0.199451	0.235738		-0.0591148	0.127237	0.129353										0.0816519	0.220693	0.24396		0.0764896	0.342043	0.200475										-0.00670818	0.253651	0.137186		-0.00828896	0.190009	0.0576287
									-0.0118062	0.232499	0.144527		-0.238015	-0.105569	0.258946										0.103568	0.230518	0.110607		-0.0463744	0.176184	0.0690206										-0.0232948	0.254247	0.0983976		-0.0564741	0.199036	0.163496
									0.0555973	-0.0128261	0.17391		0.0942155	0.0755571	0.190556										0.0502795	0.182021	0.0915477		0.0451374	0.161207	0.0745118										0.100377	0.198525	0.0877161		-0.00689125	0.322487	0.144429
									-0.00472676	0.180288	0.393196		0.118328	0.135147	0.243856										-0.0151391	0.218955	0.111302		0.0542503	0.254145	-0.0779993										-0.000837376	0.279389	0.0988435		-0.121347	0.253939	0.0862458
									-0.223031	0.0412755	0.28206		0.154075	0.107669	0.194018										0.121974	0.226938	0.212084		0.0334046	0.219459	0.18223										0.0429325	0.179612	0.112602		-0.00837186	0.30206	0.100877
									0.048196	0.115251	0.222184		0.118856	0.0239217	0.265319										0.080496	0.21511	0.168298		-0.0968482	0.196053	0.11702										0.00270595	0.166198	0.119745		0.0839879	0.266553	0.182931
									-0.0563727	0.0632053	0.135113		-0.180261	0.156491	0.238997										0.0100088	0.287394	0.100346		-0.0407104	0.244438	0.114664										-0.0047869	0.280121	0.178756		-0.0658542	0.13386	0.0387821
									-0.132662	0.271891	0.341444		-0.0629186	0.095505	0.154471										-0.0019705	0.245885	-0.00932794		-0.0186209	0.202538	0.0851508										0.0552551	0.26304	0.162557		0.0163181	0.267465	0.249621
									0.0948188	0.125369	0.32015		-0.0345554	-0.0532243	0.229647										-0.0204619	0.273785	0.0599607		0.0639517	0.214818	0.0228082										-0.0118081	0.323382	0.0947292		-0.0533553	0.342037	0.190156
									0.0766974	0.0515166	0.285228		-0.154901	0.106156	0.207179										0.0287726	0.202264	-0.00701885		0.0107942	0.21437	-0.0117659										0.0490254	0.27572	0.08161		0.0345619	0.280613	0.0432338
									0.0621227	0.0395636	0.146489		-0.159202	0.34687	0.506019										-0.0778281	0.249746	0.13576		-0.122617	0.279048	0.0497429										-0.0334508	0.205406	0.122172		-0.112718	0.242908	0.10449
									0.069239	0.00781353	0.165028		-0.220114	0.13706	0.31975										0.0564513	0.194171	0.0719471		0.11298	0.302439	0.157469										0.0266863	0.226596	0.125457		-0.0772827	0.222348	0.0815366
									-0.117419	0.131155	0.400009		-0.0279614	0.240871	0.282257										-0.0094118	0.273148	0.304412		-0.0143842	0.300885	0.146408										0.101019	0.203546	0.0790223		0.0615565	0.274372	0.173054
									0.148521	0.204725	0.187628		0.0094387	0.271661	0.282468										-0.136806	0.20138	0.267209		-0.112168	0.350964	0.101224										-0.0699809	0.130826	0.175903		0.0128444	0.250609	0.0780734
									-0.0522084	0.120524	0.307227		0.0145254	0.154977	0.339757										-0.108965	0.253101	0.0499754		0.0187234	0.214526	0.0655018										-0.00934086	0.187577	0.106465		0.0552251	0.242668	0.113645
									-0.017835	0.0774879	0.281805		0.129494	0.0918377	0.357323										0.00736699	0.305285	0.143807		0.0201854	0.216346	0.152494										-0.0416452	0.293921	0.170525		0.0653383	0.224581	0.13704
									0.173496	0.198407	0.295136		0.121896	0.0478711	0.379953										-0.0688941	0.248214	0.148554		-0.0340357	0.264638	0.111461										0.0193712	0.271186	0.187867		0.103582	0.167204	0.0525792
									-0.0225467	0.0330917	0.258983		0.13369	0.0362613	0.166542										0.0114308	0.140627	0.123647		0.0100285	0.304995	0.0275942										0.065597	0.201451	0.173519		-0.0175378	0.304709	0.0829461
									0.0506277	0.294764	0.243508		0.0238738	0.101074	0.317227										-0.00421607	0.256331	0.0172799		-0.0645283	0.200715	0.0570953										-0.0754533	0.192413	0.15179		0.0275422	0.263362	0.192902
									0.113433	0.0574736	0.284927		0.159974	0.126174	0.181444										-0.0169088	0.373463	0.15648		0.0277283	0.252412	0.0514136										-0.0117562	0.22396	0.111523		-0.0977413	0.190433	0.216364
									0.10085	0.21858	0.20748		0.0719546	0.166478	0.0429274										0.0615128	0.325027	0.0834197		-0.0691119	0.215055	0.136578										-0.0731944	0.242868	0.206424		0.00869503	0.246919	0.0503191
									0.0726393	0.160512	0.245055		0.0688338	0.311882	0.25439										-0.14094	0.293337	0.0158576		0.0407469	0.294692	0.195636										-0.0136789	0.195961	0.111825		-0.0755178	0.114224	0.100764
									0.063963	0.21602	0.108033		0.00694176	0.0812155	0.24633										-0.0564784	0.0804493	0.152222		-0.0121698	0.209428	0.0971406										0.0847784	0.281241	0.126508		0.0657419	0.237232	0.15189
									0.0953357	0.125233	0.2672		-0.00697943	0.269018	0.293934										0.0999464	0.363883	0.121623		0.0497753	0.289212	0.107391										0.0561119	0.342293	0.131286		0.0895701	0.180214	0.074812
									0.0884878	0.0798558	0.233604		-0.0361899	-0.0623911	0.18912										0.0905162	0.263242	0.0919826		0.0662428	0.162398	0.0973316										-0.019374	0.198328	0.165076		-0.000389625	0.222225	0.166337
									-0.0959432	0.16176	0.221617		0.030339	0.162763	0.326118										-0.0641537	0.291642	0.065133		-0.0725396	0.271623	0.0735676										0.0239656	0.19678	0.134581		-0.0140196	0.261695	0.192348
									0.0620435	0.0228179	0.371502		0.0475746	0.147452	0.344439										-0.0323241	0.25323	0.0304416		0.111965	0.129031	0.15011										0.00681224	0.114454	0.100979		-0.0547376	0.222511	0.197819
									0.00659312	0.0887435	0.345276		-0.0294527	0.182807	0.308524										0.0351775	0.236853	-0.012318		-0.0597095	0.259439	0.08565										-0.0537752	0.238706	0.14807		0.0660334	0.250799	0.0410372
									-0.0602819	0.158802	0.199617		-0.12916	0.141598	0.0601975										0.0137373	0.16178	0.0770569		-0.0715457	0.21943	0.217202										-0.0641455	0.269739	0.105223		-0.0190292	0.164038	0.173946
									0.0533207	0.0138489	0.293467		-0.15083	0.187337	0.180344										0.150122	0.314281	0.149555		0.0223921	0.308179	0.0634218										-0.0842028	0.24509	0.163775		0.0660419	0.227053	0.169132
									-0.0462318	0.0619575	0.249831		0.0145132	0.232813	0.186087										0.0985985	0.277601	0.0657559		-0.0210915	0.247843	0.12322										-0.0034329	0.282719	0.0390302		0.0110788	0.253374	0.125664
									0.00433967	0.0746527	0.279191		-0.0442229	0.072786	0.324741										-0.0370992	0.257711	0.160777		-0.0436165	0.210202	0.106543										0.0628191	0.163997	0.118789		-0.0717374	0.262763	0.00239045
									0.0265499	0.210809	0.23859		-0.0809252	0.163677	0.410914										-0.0447847	0.291886	0.19139		-0.0503785	0.33178	0.170209										0.0181625	0.247978	0.19069		-0.0616111	0.283288	0.15081
									-0.0385377	0.259903	0.242841		-0.0162524	0.0557546	0.144123										-0.0137194	0.187223	0.186181		-0.0589956	0.268774	0.220536										0.103701	0.217298	0.14149		0.0252653	0.191373	0.124854
									0.0854825	0.0835261	0.248112		0.107099	0.198193	0.215867										0.00512644	0.238387	0.0783445		-0.0241763	0.390759	0.0345891										0.00223861	0.224463	0.172457		-0.00523058	0.197202	0.153262
									-0.0214722	0.182781	0.22301		0.208786	0.278782	0.170716										0.0787006	0.225119	0.0405952		-0.0121121	0.344816	-0.0952933										0.0348022	0.201767	0.101123		-0.0074848	0.258107	0.239455
									-0.0131381	0.0671461	0.280756		-0.0602781	0.182691	0.35898										0.0520296	0.269699	0.213602		0.0077661	0.153715	0.178295										-0.01475	0.205854	0.00194071		-0.0381247	0.322415	0.212351
									-0.0912348	0.102149	0.25911		-0.0642312	0.192046	0.270658										0.00189491	0.311085	0.073036		0.0175945	0.203988	0.141042										-0.0114179	0.209816	0.0541704		-0.114769	0.230218	0.2313
									-0.0335055	0.311893	0.154536		-0.0876027	-0.0324974	0.159656										-0.0628221	0.246312	0.0613962		-0.0462738	0.250208	0.142443										-0.0817369	0.120205	0.139097		-0.0188178	0.290102	0.0227256
									0.104517	0.0968352	0.304809		-0.0618091	0.0131612	0.191489										0.125373	0.252772	0.144898		-0.0692394	0.184781	0.149172										0.0736571	0.24119	0.148053		0.0813762	0.239274	0.169172
									-0.108678	0.146877	0.218388		-0.096706	0.0928449	0.143473										0.00396472	0.280318	0.0936794		0.107036	0.282917	0.0820748										0.0325019	0.248207	0.137403		0.0177272	0.372138	0.188946
													-0.013637	0.110447	0.339142														-0.130422	0.381705	0.116275														0.039014	0.236272	0.139775
													0.111844	0.156006	0.283881														-0.024239	0.150735	0.163494														-0.113658	0.268386	0.171274
													-0.12505	0.152991	0.312605														0.0920882	0.299394	0.076237														-0.00322635	0.250673	0.175799
													-0.0826705	0.183424	0.42237														-0.0100603	0.283188	0.180395														-0.0352262	0.247698	0.16617
													-0.0885802	0.240944	0.210394														-0.111513	0.199875	0.102294														0.0370457	0.172821	0.173758
													-0.0495637	0.0425416	0.317669														0.109122	0.178705	0.0334692														0.0766076	0.281411	0.0937989
													-0.0173971	0.17168	0.251156														0.00109397	0.312952	0.134422														0.0196078	0.235282	0.0585833
													0.0159553	0.033134	0.240677														-0.0243694	0.252263	0.172911														0.0468213	0.255587	0.0779953
													0.00906846	0.176707	0.365556														-0.0621681	0.235307	0.150452														-0.00928981	0.198448	0.0240831
													0.0509215	0.203531	0.181044														0.00311529	0.30018	0.051564														0.0161779	0.228519	0.117661
													-0.0456245	0.220228	0.276828														-0.0121808	0.300592	0.124395														0.0227547	0.285475	0.12337
													-0.0987445	0.107445	0.244069														0.0011319	0.272641	0.193917														0.0474653	0.261902	0.181317
													-0.157512	0.130417	0.189045														-0.0268111	0.167115	0.188849														0.0916074	0.274263	0.0838492
													0.156319	0.103264	0.201227														-0.0702012	0.299712	0.121563														-0.0568441	0.273525	0.0882738
													0.215219	0.00376242	0.290555														0.0198666	0.316658	0.119019														0.00890882	0.273781	0.0750026
													-0.0120234	0.0484711	0.0997429														-0.00595721	0.345456	0.157085														-0.00470811	0.235394	0.0504282
													-0.00562238	0.0694153	0.303701														-0.0976598	0.30532	0.171573														0.0112477	0.198447	0.132957
													-0.0725118	0.0818142	0.188781														0.00478745	0.213595	0.121627														-0.00853505	0.30758	0.128076
													0.113606	0.0837808	-0.112289														0.0279427	0.191341	0.0581281														-0.0224538	0.118153	0.161132
													-0.000751076	0.159682	0.278615														0.00627301	0.290358	0.097699														-0.0756982	0.297763	0.0163373
													-0.055834	0.125346	0.209551														0.0783033	0.223153	0.0584476														0.0401546	0.27575	0.0968891
													-0.0317222	0.18019	0.224392														0.00273211	0.168981	0.145892														-0.107625	0.226358	0.125771
													-0.00526123	0.309376	0.324413														0.0566462	0.27851	0.191861														-0.0167216	0.232599	0.0355692
													-0.126492	0.399448	0.0988308														-0.00154271	0.253841	0.0279867														0.137538	0.244129	0.12922
													-0.0805118	0.196714	0.463852														0.0952492	0.21974	0.0828269														-0.0327309	0.268494	0.155935
													0.020792	0.119626	0.214513														-0.0413579	0.253661	0.134482														-0.0229535	0.238184	0.108353
													-0.0011084	0.161668	0.254175														-0.020992	0.219743	0.166541														0.0014874	0.222485	0.0687127
													0.127911	0.024685	0.311527														-0.04399	0.243166	0.0569537														-0.0216856	0.279896	0.18824
													-0.0758608	-0.0353046	0.177904														0.0147794	0.156055	0.0528575														0.0035002	0.221073	0.121041
													0.0708657	0.185601	0.134608														-0.139075	0.231747	0.00789185														0.0572201	0.200143	0.206714
													0.139469	0.0315731	0.139166														0.0544945	0.291468	0.166638														0.0346108	0.245272	0.189087
													0.0443034	0.18898	0.212539														0.00316197	0.285874	0.227728														0.0101543	0.225502	0.0985987
													0.122684	0.166577	0.289306														-0.0243329	0.176637	0.124092														-0.0558611	0.239403	0.0918405
													-0.107003	-0.00726577	0.398376														0.100543	0.304439	0.138141														0.0323916	0.260644	0.0477584
													-0.0201343	-0.000290509	0.361369														0.00688505	0.350515	0.0867207														-0.081507	0.168766	0.118772
													0.172278	0.137019	0.220624														-0.0175023	0.289692	0.128965														0.0346086	0.279396	0.0121413
													-0.0594459	0.189097	0.402934														-0.012398	0.345503	0.194192														-0.070305	0.22856	0.11273
													-0.0436912	0.0256949	0.286095														0.0514503	0.282394	0.235472														0.0465915	0.277023	0.156812
													0.0134698	0.226701	0.155291														0.0919339	0.275317	0.113699														-0.0161257	0.247743	0.178139
													-0.169094	0.276972	0.221402														-0.0919764	0.245175	0.132604														-0.0353563	0.29863	-0.00517433
													-0.0211201	0.11991	0.0320925														0.0472096	0.125623	0.0935439														-0.0761718	0.275664	0.0662983
													-0.10953	0.080288	0.319363														0.0375363	0.347966	0.0508473														-0.0026166	0.300937	0.143696
													-0.04803	0.165691	0.298751														-0.0326709	0.324827	0.18286														0.0620395	0.15508	0.110832
													0.172575	0.0492978	0.275685														-0.0385742	0.266704	0.160601														-0.00740576	0.231546	0.206498
													0.0332931	0.141016	0.345188														-0.0239673	0.318241	0.106376														-0.0686405	0.21972	0.126581
													0.170884	0.170583	0.197386														0.0239695	0.267584	0.187328														0.00892444	0.236091	0.122836
													-0.0499607	0.0911737	0.233303														-0.00408329	0.349798	0.116141														0.122522	0.287221	0.0157918
													-0.110335	0.111546	0.184321														-0.00793514	0.23068	0.207729														-0.0403142	0.242525	0.127542
													-0.0584609	0.129829	0.171146														0.0911754	0.327527	0.165756														-0.0415699	0.265337	0.0818255
													0.144084	0.0808733	0.0854234														0.101742	0.282545	0.101971														-0.0114482	0.283943	0.162085
													0.109889	0.215227	0.250936														0.0543403	0.220952	0.167475														-0.0143685	0.35989	0.0547387
													-0.099006	0.0680432	0.26009														0.00897445	0.269683	0.0984707														0.00418759	0.209628	0.179244
													-0.0266045	0.112116	0.192449														0.00397361	0.388719	0.16013														-0.0226757	0.249048	0.189362
													-0.0842332	0.183399	0.247531														0.0441295	0.264867	0.0629325														0.032726	0.263416	0.125847
													-0.0142761	0.216831	0.213776														-0.0412056	0.314199	-0.0640465														-0.0629533	0.235838	0.0129901
													0.00495831	0.199841	0.13992														0.0444047	0.31243	0.0536262														0.0328199	0.244391	0.0109682
													-0.0933227	0.0965273	0.152567														0.0437762	0.244604	0.0129413														0.00133788	0.297288	0.089902
													-0.0161555	0.102575	0.23369														-0.0485358	0.319697	0.0656495														-0.0116269	0.291869	0.156271
													0.133449	0.251634	0.280622														0.0619481	0.260584	0.0581796														-0.0193906	0.304371	0.247797
													-0.157665	0.150228	0.178494														-0.0369419	0.283926	0.116807														0.0184518	0.200279	0.152402
													-0.128506	0.0765562	0.289718														0.0248976	0.334154	0.0635496														-0.0719713	0.26859	0.087549
													-0.137081	0.0312967	0.153685														-0.0168835	0.315588	0.0293772														0.00755305	0.307407	0.115476
													-0.0911721	0.149447	0.225362														-0.0553806	0.172322	0.0698746														0.0498952	0.209172	0.0864956
													0.0330764	0.0244626	0.28543														0.0618186	0.17927	0.12578														0.0169417	0.254258	0.13195
													-0.0788845	0.0623234	0.156476														-0.0508877	0.192401	0.0927658														0.0131526	0.185413	0.112202
													0.221862	0.147349	0.331884														0.0813853	0.210271	0.151462														-0.0243906	0.263504	0.224143
													0.113716	0.341063	0.319511														0.00988647	0.280607	0.0845936														-0.0105705	0.264032	0.120665
													-0.208937	0.152979	0.282693														-0.0407391	0.266202	0.0643722														-0.0180073	0.25858	0.0848409
													-0.0880315	-0.0134093	0.235346														0.0452128	0.172277	0.164027														0.0408975	0.230694	0.153104
													0.130218	0.23338	0.295252														-0.00843022	0.226305	0.104028														-0.0126893	0.364632	0.146652
													-0.0402488	0.141886	0.124947														0.0866933	0.322906	0.126543														-0.104269	0.247583	0.0180418
													0.0880878	0.0587896	0.353764														0.0777967	0.275118	0.0239456														-0.0291788	0.165511	0.0899421
													0.0669685	0.202641	0.217892														-0.0741298	0.210456	0.137323														-0.00684226	0.322789	0.0331631
													0.110489	0.0512869	0.305807														0.0255578	0.244635	0.159734														0.0117493	0.172995	0.0471442
[truncated: 3,432 more rows]
[truncated: 112 more columns]

## Sheet: SuppT6-GBR_errorRates
Supplementary Table 6: Distribution ranges for simulated pairs of individuals based on allele frequencies from the GBR population. In between column groups for different numbers of simulated individuals we show the number of overlaps for each class, and their corresponding percentage for that class, based on the hard thresholds described in the manuscript.
[truncated: 5,008 more rows]
[truncated: 11 more columns]

[truncated: 1 more sheets: SuppT7-Koszyce1240Kdowns]
